# Supplementary material for: Choice-based severity scale (CSS): assessing the relative severity of procedures from a laboratory animal’s perspective
Source: PeerJ. 2024 Jun 17;12:e17300. doi: 10.7717/peerj.17300 (PMC11188928; doi:10.7717/peerj.17300)
Supplement: Supplemental Information 4 [file peerj-12-17300-s004.zip]

Archive with 17 entries (16 files):
- Analysis code and data/
- Analysis code and data/.Rhistory
- Analysis code and data/.DS_Store
- __MACOSX/Analysis code and data/._.DS_Store
- Analysis code and data/Data set 1_Choice-based Severity Assessment data
- __MACOSX/Analysis code and data/._Data set 1_Choice-based Severity Assessment data
- Analysis code and data/240219 Choice-based Severity Scale metadata.docx
- __MACOSX/Analysis code and data/._240219 Choice-based Severity Scale metadata.docx
- Analysis code and data/Choice-based Severity Scale analyses.R
- __MACOSX/Analysis code and data/._Choice-based Severity Scale analyses.R
- Analysis code and data/240219 Choice-based Severity Scale metadata.pdf
- __MACOSX/Analysis code and data/._240219 Choice-based Severity Scale metadata.pdf
- Analysis code and data/.Rapp.history
- Analysis code and data/Data set 3_Condition stimuli training data
- __MACOSX/Analysis code and data/._Data set 3_Condition stimuli training data
- Analysis code and data/Data set 2_Choice-based Severity Scale test data
- __MACOSX/Analysis code and data/._Data set 2_Choice-based Severity Scale test data
