# Supplementary material for: Choice-based severity scale (CSS): assessing the relative severity of procedures from a laboratory animal’s perspective
Source: PeerJ. 2024 Jun 17;12:e17300. doi: 10.7717/peerj.17300 (PMC11188928; doi:10.7717/peerj.17300)
Supplement: Supplemental Information 4 [file peerj-12-17300-s004.zip › Analysis code and data/Data set 1_Choice-based Severity Assessment data]

monkeyID	testPhase	boutNum	cond1	cond2	cond1_rewardType	cond2_rewardType	rewardDifference	cageCond_count	labCond_count	total	boutProp
monkeyD	1	1	upperCage	lab	grapeJuice	grapeJuice	largelyFavorsLab	1	2	3	0.67
monkeyD	1	2	upperCage	lab	grapeJuice	grapeJuice	mildlyFavorsLab	2	1	3	0.33
monkeyD	1	3	upperCage	lab	grapeJuice	grapeJuice	largelyFavorsLab	3	0	3	0
monkeyD	1	4	upperCage	lab	grapeJuice	grapeJuice	largelyFavorsLab	2	1	3	0.33
monkeyD	1	5	upperCage	lab	grapeJuice	grapeJuice	largelyFavorsLab	3	0	3	0
monkeyD	1	6	upperCage	lab	grapeJuice	grapeJuice	largelyFavorsLab	1	0	1	0
monkeyD	2	1	lowerCage	lab	grapeJuice	grapeJuice	largelyFavorsLab	3	0	3	0
monkeyD	2	2	lowerCage	lab	grapeJuice	grapeJuice	largelyFavorsLab	3	0	3	0
monkeyD	3	1	lowerCage	lab	water	bananaJuice	largelyFavorsLab	3	0	3	0
monkeyD	3	2	lowerCage	lab	water	bananaJuice	largelyFavorsLab	3	0	3	0
monkeyE	3	1	lowerCage	lab	water	grapeJuice	largelyFavorsLab	3	0	3	0
monkeyE	3	2	lowerCage	lab	water	grapeJuice	largelyFavorsLab	3	0	3	0
monkeyH	1	1	upperCage	lab	grapeJuice	grapeJuice	largelyFavorsLab	3	0	3	0
monkeyH	1	2	upperCage	lab	grapeJuice	grapeJuice	largelyFavorsLab	3	0	3	0
monkeyH	2	1	lowerCage	lab	grapeJuice	grapeJuice	largelyFavorsLab	3	0	3	0
monkeyH	2	2	lowerCage	lab	grapeJuice	grapeJuice	largelyFavorsLab	3	0	3	0
monkeyH	3	1	lowerCage	lab	water	grapeJuice	largelyFavorsLab	1	2	3	0.67
monkeyH	3	2	lowerCage	lab	water	grapeJuice	mildlyFavorsLab	1	2	3	0.67
monkeyH	3	3	lowerCage	lab	water	grapeJuice	equallyRewarded	1	2	3	0.67
monkeyH	3	4	lowerCage	lab	water	grapeJuice	mildlyFavorsCage	1	2	3	0.67
monkeyH	3	5	lowerCage	lab	water	grapeJuice	largelyFavorsCage	0	3	3	1
monkeyH	3	6	lowerCage	lab	water	grapeJuice	largelyFavorsCage	0	3	3	1
