# Supplementary material for: Choice-based severity scale (CSS): assessing the relative severity of procedures from a laboratory animal’s perspective
Source: PeerJ. 2024 Jun 17;12:e17300. doi: 10.7717/peerj.17300 (PMC11188928; doi:10.7717/peerj.17300)
Supplement: Supplemental Information 4 [file peerj-12-17300-s004.zip › Analysis code and data/Choice-based Severity Scale analyses.R]

library(tidyverse)
library(brms)
library(gridExtra)
library(ggpubr)

# read in the data --------------------------------------------------------

# Note: script is written to read data that is in the same folder.

dataSet1 <- read.table("Data set 1_Choice-based Severity Assessment data.txt", 
                       header=T, stringsAsFactors = F)

dataSet2 <- read.table("Data set 2_Choice-based Severity Scale test data.txt", 
                       header=T, stringsAsFactors = F)

dataSet3 <- read.table("Data set 3_Condition stimuli training data.txt", 
                       header=T, stringsAsFactors = F)

# Dataset 1: Visualization preparation of the Choice-based Assessment data -----------------

# Note: no statistical analysis was applied to the this data set.

dataSet1 <- dataSet1  %>% 
  mutate(monkeyID = factor(monkeyID,levels = c("monkeyH","monkeyD","monkeyE")),
         rewardDifference = factor(rewardDifference,levels = c("largelyFavorsLab",
                                                               "mildlyFavorsLab", 
                                                               "equallyRewarded", 
                                                               "mildlyFavorsCage",
                                                               "largelyFavorsCage")))

# dataframe for the lines that appear in Figure 4
line_df <- data.frame(monkeyID = factor(c(rep("monkeyH",10),rep("monkeyD",10)),
                                         levels = c("monkeyH","monkeyD")),
                      testPhase = c(1,1,2,2,3,3,3,3,3,3,
                                      1,1,1,1,1,1,2,2,3,3),
                      boutNum = c(1:2,1:2,1:6,1:6,1:2,1:2),
                      boutProp = c(0,0,0,0,0.67,0.67,0.67,0.67,1,1,
                                  0.67,0.33,0,0.33,0,0,0,0,0,0))

# dataframe for shading indicating a preference for the lab that appears in Figure 4
lab_shading_df <- data.frame(monkeyID = factor(c("monkeyD","monkeyH","monkeyD",
                                             "monkeyH","monkeyD","monkeyH"),
                                            levels = c("monkeyH","monkeyD")),
                         testPhase = c(1,1,2,2,3,3))

# dataframe for shading indicating a preference for the upperCage that appears in Figure 4
upperCage_shading_df <- data.frame(monkeyID = factor(c("monkeyD","monkeyH"),
                              levels = c("monkeyH","monkeyD")),
           testPhase = c(1,1))

# dataframe for shading indicating a preference for the lowerCage that appears in Figure 4
lowerCage_shading_df <- data.frame(monkeyID = factor(c("monkeyD","monkeyH","monkeyD","monkeyH"),
                              levels = c("monkeyH","monkeyD")),
           testPhase = c(2,2,3,3))

# Dataset 1: Visualization of the Choice-based Assessment data -----------------

dataSet1_plot <- dataSet1 %>% 
  filter(monkeyID !="monkeyE") %>% 
  ggplot(aes(boutNum,boutProp)) +
  geom_line(data = line_df, aes(size = 1, group = testPhase),color = "black") +
  geom_rect(data = lab_shading_df,
            aes(xmin = -Inf, xmax = Inf, ymin = 0.5, ymax = Inf),
            alpha = 0.2, fill="#FD786B", inherit.aes = FALSE) +
  geom_rect(data = upperCage_shading_df,
            aes(xmin = -Inf, xmax = Inf, ymin = -Inf, ymax = 0.5),
            alpha = 0.2, fill="#0000FF", inherit.aes = FALSE) +
  geom_rect(data = lowerCage_shading_df,
            aes(xmin = -Inf, xmax = Inf, ymin = -Inf, ymax = 0.5),
            alpha = 0.2, fill="#8C00EC", inherit.aes = FALSE) +
  facet_grid(monkeyID~testPhase, scales = "free", space = "free",
             labeller = as_labeller(c("monkeyH" = "Monkey H", 
                                      "monkeyD" = "Monkey D",
                                      "1" = "1", "2" = "2",
                                      "3" = "3"))) +
  ggtitle("Phase") +
  scale_fill_manual('Choice', 
                    values = c("#FD786B","#FDB6AF","#F5F5F5",
                               "#DCD0FF","#8C00EC",
                               "#FD786B","#FDB6AF")) +
  geom_point(aes(fill = rewardDifference, size = total), pch=21, color = "black") +
  scale_x_continuous("Bout number (every three choice sessions)",
                     expand = expansion(add = c(0.25, 0.75)),
                     breaks = (1:10),
                     labels = c("","2","","4","","6","","8","","10")) +
  scale_y_continuous("Proportion lab setting chosen",
                     breaks = c(0,1/3,2/3,3/3),
                     labels = format(round(c(0,1/3,2/3,3/3), 2), nsmall = 2),
                     limits = c(-0.25,1.25)) +
  scale_size_identity() +
  theme_bw() +
  theme(axis.title.x = element_text(size = 20, family = "Times"),
        axis.title.y = element_text(size = 20, family = "Times"),
        axis.text.y = element_text(size = 18, family = "Times"),
        axis.text.x = element_text(size = 18, family = "Times"),
        panel.spacing = unit(0.2,"cm"),
        legend.box.margin = unit(c(0,0,0,0),"cm"),
        plot.title = element_text(size = 20, family = "Times", hjust = 0.5),
        plot.margin =  unit(c(0.25,0,0,0.25),"cm"),
        legend.margin = margin(unit(c(0,0,0,0),"cm")),
        legend.position = "none",
        strip.text = element_text(size = 18, family = "Times"), #to relabel the facet grid labels
        panel.grid.minor = element_blank())

# extracting the legends separately
legend <-
  data.frame(x = c(0:4),
             y = c(rep(0,5)),
             fill = as.factor(c(0:4)),
             size = c(6,6,6,1,1)) %>% 
  ggplot(aes(x,y,))+
  scale_fill_manual(name = "Reward per trial\ndifference",
                    values = c(
                      "#8C00EC","#DCD0FF","#F5F5F5","#FDB6AF","#FD786B"),
                    labels = c("Largely in favor\nof the cage",
                               "Mildly in favor\nof the cage",
                               "Equally rewarded",
                               "Mildly in favor\nof the lab",
                               "Largely in favor\nof the lab")) +
  geom_point(aes(fill = fill),pch=21, color = "black",size = 3) +
  scale_size_identity(guide = "legend") + 
  theme_bw() +
  theme(legend.title = element_text(size = 14, family = "Times"),
        legend.text = element_text(size = 14, family = "Times",vjust = 2.5,
                                   margin = margin(t = 10)),
        legend.box.margin = unit(c(0,0,0,0),"cm"),
        legend.margin = margin(unit(c(0,0,0,0),"cm")),
        panel.grid.minor = element_blank())

legend <- as_ggplot(get_legend(legend)) + 
  theme(plot.margin = unit(c(0,0,0,0), "cm"))

background_upper <-
  data.frame(x = 1:2,
             y = 3,
             fill = 1:2) %>% 
  ggplot(aes(x,y))+
  geom_bar(stat="identity",aes(fill = factor(fill),
                               color = factor(fill)),alpha = 0.2) +
  scale_color_manual(name = "Preference",
                     values = c("#FD786B","#0000FF"),
                     labels=c("Lab","")) +
  scale_fill_manual(name = "Preference",
                    values = c("#FD786B","#0000FF","#8C00EC"),
                    labels=c("Lab","")) +
  guides(fill = guide_legend(byrow = TRUE, 
                             keywidth = unit(0.8, 'cm'),
                             keyheight = unit(0.8, 'cm')),
         color = guide_legend(byrow = TRUE,
                              keywidth = unit(0.8, 'cm'),
                              keyheight = unit(0.8, 'cm'))) +
  theme_bw() +
  theme(legend.margin = margin(0,0,0,0),
        legend.box.margin = margin(0,0,0,0),
        legend.text = element_text(size = 14, family = "Times"),
        strip.text =  element_text(size = 14, family = "Times"),
        legend.title = element_text(size = 14, family = "Times"),
        panel.grid.minor = element_blank())

background_upper <- as_ggplot(get_legend(background_upper))

background_lower <-
  data.frame(x = 1,
             y = 3,
             fill = 1) %>% 
  ggplot(aes(x,y))+
  geom_bar(stat="identity",aes(fill = factor(fill),
                               color = factor(fill)),alpha = 0.2) +
  scale_color_manual(name = "",
                     values = c("#8C00EC"),
                     labels=c("Cage")) +
  scale_fill_manual(name = "",
                    values = c("#8C00EC"),
                    labels=c("Cage")) +
  guides(fill = guide_legend(byrow = TRUE, 
                             keywidth = unit(0.8, 'cm'),
                             keyheight = unit(0.8, 'cm')),
         color = guide_legend(byrow = TRUE,
                              keywidth = unit(0.8, 'cm'),
                              keyheight = unit(0.8, 'cm'))) +
  theme_bw() +
  theme(legend.margin = margin(0,0,0,0),
        legend.box.margin = margin(0,0,0,0),
        legend.text = element_text(size = 14, family = "Times"),
        strip.text =  element_text(size = 14, family = "Times"),
        legend.title = element_blank(),
        panel.grid.minor = element_blank())

background_lower <- as_ggplot(get_legend(background_lower))

# legend labeling preparation
cage_label <- text_grob(paste("Upper / Lower"),family = "Times",size = 14)
cage_label <- as_ggplot(cage_label)

slash_label <- text_grob(paste("/"),family = "Times",size = 36)
slash_label <- as_ggplot(slash_label)

layout <- rbind(c(1,2,7,7),
                c(1,3,4,5),
                c(1,6,7,7))

blank <- ggplot() + theme_void() #for arrangement purposes

# Combining and exporting the plot 
Figure4 <- grid.arrange(dataSet1_plot,
                        legend + theme(plot.margin = unit(c(6,0,0,3), "cm")),
                        background_upper + theme(plot.margin = unit(c(7,0,0,1), "cm")),
                        slash_label + theme(plot.margin = unit(c(8.4,0,-0.4,-2.7), "cm")),
                        background_lower + theme(plot.margin = unit(c(0,0,-8.54,-2.5), "cm")),
                        cage_label + theme(plot.margin = unit(c(0,0,-0.4,1.15), "cm")),
                        blank,
                        ncol = 4,nrow = 3,widths = c(8,1,0.5,0.5),
                        layout_matrix = layout)

# exporting the plot 
# ggsave(plot = Figure4,"Figure 4.pdf",
#        width = 25, height = 15, units = "cm", dpi = 300)

# note: images of reward type used for each condition were added through Affinity Designer.

# Dataset 2: Analysis of the Choice-based Severity Scale test data -------------

# coding choice as numeric for the model
dataSet2 <- dataSet2 %>% 
  mutate(choice_numeric = ifelse(optionChosen == "shortHold",0,1))

# isolating monkey H's data
dataSet2_monkeyH <- dataSet2 %>% 
  filter(monkeyID =="monkeyH") %>% 
  mutate_at(vars(dateTested,choicePosition),~as.factor(.)) %>% 
  mutate(z.sessionNum = as.vector(scale(sessionNum)),
         z.trialNum = as.vector(scale(trialNum)))

# checking correlations
cor(dataSet2_monkeyH %>% 
      select(z.sessionNum,z.trialNum,choicePosition) %>% 
      mutate_at(vars(z.sessionNum,z.trialNum,choicePosition), ~as.numeric(.)),
    method ="spearman")

# isolating monkey D's data
dataSet2_monkeyD <- dataSet2 %>% 
  filter(monkeyID =="monkeyD") %>% 
  mutate_at(vars(dateTested,choicePosition),~as.factor(.)) %>% 
  mutate(z.sessionNum = as.vector(scale(sessionNum)),
         z.trialNum = as.vector(scale(trialNum)))

cor(dataSet2_monkeyD %>% 
      select(z.sessionNum,z.trialNum,choicePosition) %>% 
      mutate_at(vars(z.sessionNum,z.trialNum,choicePosition), ~as.numeric(.)),
    method ="spearman")

# isolating monkey E's data
dataSet2_monkeyE <- dataSet2 %>% 
  filter(monkeyID =="monkeyE") %>% 
  mutate_at(vars(dateTested,choicePosition),~as.factor(.)) %>% 
  mutate(z.sessionNum = as.vector(scale(sessionNum)),
         z.trialNum = as.vector(scale(trialNum)))

cor(dataSet2_monkeyE %>% 
      select(z.sessionNum,z.trialNum,choicePosition) %>% 
      mutate_at(vars(z.sessionNum,z.trialNum,choicePosition), ~as.numeric(.)),
    method ="spearman")

## Data set 3: Model preparation --------------------------------------------------------------

dataSet2_model <- bf(choice_numeric | trials(1) ~ z.sessionNum + z.trialNum + choicePosition +
                  (1 + z.trialNum + choicePosition | dateTested))

get_prior(formula = dataSet2_model, family = binomial, data = dataSet2_monkeyH)

dataSet2_priors <- c(prior(lkj(2), class = "cor", group = "dateTested"),
                   prior(normal(0,1), class = "Intercept"),
                   prior(normal(0,0.5), class = "b"),
                   prior(exponential(1), class = "sd"))

## Data set 2: Model for monkey H -----------------------------------------------------------

dataset2_model_monkeyH <- brm(data = dataSet2_monkeyH, 
                      formula = dataSet2_model, 
                      family = binomial, 
                      prior = dataSet2_priors, 
                      warmup = 1000, iter = 2500, chains = 4, cores = 4, 
                      control = list(adapt_delta = 0.98),
                      sample_prior = T)

summary(dataset2_model_monkeyH)
pp_check(dataset2_model_monkeyH, ndraws = 100)

## Data set 2: Model for monkey D -----------------------------------------------------------

dataset2_model_monkeyD <- brm(data = dataSet2_monkeyD, 
                      formula = dataSet2_model, 
                      family = binomial, 
                      prior = dataSet2_priors, 
                      warmup = 1000, iter = 2500, chains = 4, cores = 4, 
                      control = list(adapt_delta = 0.98),
                      sample_prior = T)

summary(dataset2_model_monkeyD)
pp_check(dataset2_model_monkeyD, ndraws = 100)

## Data set 2: Model for monkey E -----------------------------------------------------------

dataset2_model_monkeyE <- brm(data = dataSet2_monkeyE, 
                      formula = dataSet2_model, 
                      family = binomial, 
                      prior = dataSet2_priors, 
                      warmup = 1000, iter = 2500, chains = 4, cores = 4, 
                      control = list(adapt_delta = 0.98),
                      sample_prior = T)

summary(dataset2_model_monkeyE)
pp_check(dataset2_model_monkeyE, ndraws = 100)

## Data set 2: Posterior probabilities of all models ---------------------------

dataset2_models <- list("dataset2_model_monkeyH" = dataset2_model_monkeyH,
                        "dataset2_model_monkeyD" = dataset2_model_monkeyD,
                        "dataset2_model_monkeyE" = dataset2_model_monkeyE)

# view coefficients
dataset2_models %>% 
  map(~fixef(.x) %>% 
        round(digits = 2))

# get posterior samples
dataSet2_postSamples <-  dataset2_models %>% 
  map(~ .x %>% 
        as_draws_df(add_chain = T))

# get posterior beta coefficients
dataSet2_postBetas <- dataSet2_postSamples %>% 
  map(~ .x %>% 
        as_tibble %>% 
        # select beta coefs
        select(starts_with("b_")) %>% 
        gather(key = "predictor", value = "beta_coef") %>%
        mutate(predictor = str_remove(predictor, "b_mu"))
  )

# calculate proportion of posterior samples that fall on same side of 0 as the mean (Pr)
dataSet2_postProbabilities <- dataSet2_postBetas %>% 
  map(~ .x %>% 
        group_by(predictor) %>% 
        summarise(mean = mean(beta_coef),
                  sd = sd(beta_coef),
                  lower_95_CI = quantile(beta_coef, probs = 0.025),
                  upper_95_CI = quantile(beta_coef, probs = 0.975),
                  N_post_samples = n(),
                  N_above_0 = sum(beta_coef > 0),
                  perc_above_0 = N_above_0/N_post_samples*100,
                  perc_below_0 = 100-perc_above_0) %>% 
        mutate(Pr = ifelse(mean > 0, perc_above_0/100, perc_below_0/100)) %>% 
        mutate_at(vars(mean,sd,lower_95_CI,upper_95_CI,perc_above_0,perc_below_0), ~round(.x,2)))

# Data set 2: Visualization preparation of the Choice-based Severity Scale test data --------

# function for dummy coding a factor (choicePosition) so that the line plotted 
# for the effect of sessionNum is at the average choicePosition

DCcode_levels <- function(table,var,level){
  DCName <- deparse(substitute(var))
  x <- as.numeric(table[[DCName]] == levels(table[[DCName]])[level])
  x <- x - mean(x)
}

dataSet2_monkeyH$choicePosition_code <- DCcode_levels(dataSet2_monkeyH,choicePosition,2)
dataSet2_monkeyD$choicePosition_code <- DCcode_levels(dataSet2_monkeyD,choicePosition,2)
dataSet2_monkeyE$choicePosition_code <- DCcode_levels(dataSet2_monkeyE,choicePosition,2)

dataSet2_plot_list <- list("dataSet2_monkeyH" = dataSet2_monkeyH,
                           "dataSet2_monkeyD" = dataSet2_monkeyD,
                           "dataSet2_monkeyE" = dataSet2_monkeyE)

# compiling the data for plotting
dataSet2_plot_list <- dataSet2_plot_list %>% 
  map(~.x %>% 
        group_by(monkeyID,sessionNum,z.sessionNum,optionChosen,choicePosition) %>% 
        summarise(n = n()) %>% 
        spread(optionChosen,n, fill = 0) %>%
        ungroup() %>%
        mutate(total = shortHold + longHold,
               propChosen = round(longHold/total,2)))

dataSet2_plot_data <- dataSet2_plot_list %>% 
  bind_rows() %>%
  mutate(monkeyID = factor(monkeyID,levels = c("monkeyH","monkeyD","monkeyE")))

## Data set 2: Figure 5a model line preparation-------------------------------------------
newData_choiceLines <- data.frame(z.sessionNum = 0,
                                  z.trialNum = 0,
                                  choicePosition = c("left","right"))

choice_lines <- fitted(dataset2_model_monkeyH, scale = "response",
                       newdata = newData_choiceLines,
                       re_formula = NA) %>% # setting to a hypothetical average dateTested when excluding the random effects
  as_tibble() %>%
  bind_cols(newData_choiceLines) %>%
  mutate(monkeyID = "monkeyH") %>%
  bind_rows(fitted(dataset2_model_monkeyD, scale = "response",
                   newdata = newData_choiceLines,
           re_formula = NA) %>%
      as_tibble() %>%
      bind_cols(newData_choiceLines) %>%
      mutate(monkeyID = "monkeyD")) %>%
  bind_rows(fitted(dataset2_model_monkeyE, scale = "response",
           newdata = newData_choiceLines,
           re_formula = NA) %>%
      as_tibble() %>%
      bind_cols(newData_choiceLines) %>%
      mutate(monkeyID = "monkeyE")) %>%
  mutate(monkeyID = factor(monkeyID,
                           levels = c("monkeyH","monkeyD","monkeyE"))) %>% 
  mutate(position_label = ifelse(choicePosition == "left", 2.5, 6.5))

## Data set 2: Figure 5b model line preparation-------------------------------------------

dataSet2_plot_model <- bf(choice_numeric | trials(1) ~ z.sessionNum + z.trialNum + 
                            choicePosition_code +
                            (1 + z.trialNum + choicePosition_code | dateTested))

dataSet2_plot_model_monkeyH <- brm(data = dataSet2_monkeyH,
                           formula = dataSet2_plot_model,
                           family = binomial,
                           prior = dataSet2_priors,
                           warmup = 1000, iter = 2500, 
                           chains = 4, cores = 4,
                           control = list(adapt_delta = 0.98),
                           sample_prior = T)

dataSet2_plot_model_monkeyD <- brm(data = dataSet2_monkeyD,
                                   formula = dataSet2_plot_model,
                                   family = binomial,
                                   prior = dataSet2_priors,
                                   warmup = 1000, iter = 2500, 
                                   chains = 4, cores = 4,
                                   control = list(adapt_delta = 0.98),
                                   sample_prior = T)

dataSet2_plot_model_monkeyE <- brm(data = dataSet2_monkeyE,
                                   formula = dataSet2_plot_model,
                                   family = binomial,
                                   prior = dataSet2_priors,
                                   warmup = 1000, iter = 2500, 
                                   chains = 4, cores = 4,
                                   control = list(adapt_delta = 0.98),
                                   sample_prior = T)

# line preparation
newData_sessionLines <- dataSet2_plot_data %>% 
  select(monkeyID,sessionNum,z.sessionNum) %>% 
  group_by(monkeyID) %>% 
  distinct() %>% 
  mutate(z.trialNum = 0,
         choicePosition_code = 0)

session_lines <- fitted(dataSet2_plot_model_monkeyH, scale = "response",
         newdata = newData_sessionLines %>% filter(monkeyID=="monkeyH"),
         re_formula = NA) %>% # setting to a hypothetical average dateTested when excluding the random effects
  as_tibble() %>%
  bind_cols(newData_sessionLines %>% filter(monkeyID=="monkeyH")) %>%
  mutate(monkeyID = "monkeyH") %>%
  bind_rows(fitted(dataSet2_plot_model_monkeyD, scale = "response",
                  newdata = newData_sessionLines %>% 
                    filter(monkeyID=="monkeyD"),
                  re_formula = NA) %>% 
             as_tibble() %>%
             bind_cols(newData_sessionLines %>% 
                         filter(monkeyID=="monkeyD")) %>%
             mutate(monkeyID = "monkeyD")) %>%
  bind_rows(fitted(dataSet2_plot_model_monkeyE, scale = "response",
                  newdata = newData_sessionLines %>% 
                    filter(monkeyID=="monkeyE"),
                  re_formula = NA) %>% 
             as_tibble() %>%
             bind_cols(newData_sessionLines %>% 
                         filter(monkeyID=="monkeyE")) %>%
             mutate(monkeyID = "monkeyE")) %>%
  mutate(monkeyID = factor(monkeyID,levels = c("monkeyH","monkeyD","monkeyE")))

# Data set 2: Visualization of the Choice-based Severity Scale test data --------

# Figure5a <-
  dataSet2_plot_data %>%
  mutate(position_label = ifelse(choicePosition=="left",1,5)) %>%
  ggplot(aes(x = position_label))+
  geom_jitter(aes(y = propChosen, size = sqrt(total)/2),alpha = 0.2,width = 0.2) +
  facet_grid(.~monkeyID,labeller = 
               labeller(monkeyID = as_labeller(c(monkeyH = "Monkey H",
                                                 monkeyD = "Monkey D",
                                                 monkeyE = "Monkey E")))) +
  geom_point(data = choice_lines,
             aes(x = position_label, y = Estimate),
             size = 3) +
  geom_errorbar(data = choice_lines,
                aes(x = position_label, ymin = Q2.5, ymax = Q97.5),
                size = 0.75,width = 1) +
  scale_size_identity(name = "Number\nof trials", guide = "legend",
                      limits = c(1.5,9.5),
                      labels = c("9","49","169","361"),
                      breaks = c(1.5,3.5,6.5,9.5)) +
  scale_x_continuous("Choice position",breaks = c(1,5),
                     limits = c(-1, 7),
                     labels = c("Left","Right")) +
  guides(alpha = "none", color = "none") +
  labs(tag = "(a)")+
  scale_y_continuous("Proportion long hold\ntask chosen",
                     breaks = c(0,0.25,0.5,0.75,1.0),
                     limits = c(0,1.01),
                     labels = format(c(0.00,0.25,0.50,0.75,1.00),2)) +
  theme_bw() +
  theme(axis.title.x = element_text(size = 14, family = "Times"),
        strip.text = element_text(size = 12, family = "Times"),
        axis.title.y = element_text(size = 14, family = "Times"),
        axis.text.y = element_text(size = 12, family = "Times"),
        axis.text.x = element_text(size = 12, family = "Times"),
        plot.tag = element_text(size = 14, family = "Times"),
        plot.margin =  unit(c(0.2,0.2,0.2,0.2),"cm"),
        panel.spacing.y = unit(0.5, 'cm'),
        legend.text = element_text(size = 12, family = "Times"),
        legend.title = element_text(size = 12, family = "Times",hjust = 0.5),
        panel.grid.minor = element_blank())


Figure5b <-
  dataSet2_plot_data %>%
  ggplot(aes(x = sessionNum, y = propChosen))+
  geom_jitter(aes(size = sqrt(total)/2),alpha = 0.2,width = 0.1) +
  facet_grid(.~monkeyID,labeller = 
               labeller(monkeyID = as_labeller(c(monkeyH = "Monkey H",
                                                 monkeyD = "Monkey D",
                                                 monkeyE = "Monkey E")))) +
  geom_smooth(data= session_lines, 
              aes(x = sessionNum, y = Estimate, 
                  ymin = Q2.5, ymax = Q97.5),
              color = "black",size = 1,stat = "identity",alpha = 0.3) +
  scale_size_identity(name = "Number of trials", guide = "legend",
                      limits = c(1.5,9.5),
                      labels = c("9","49","169","361"),
                      breaks = c(1.5,3.5,6.5,9.5)) +
  labs(tag = "(b)")+
  scale_x_continuous("Session",
                     breaks = 1:10,
                     labels = c("","2","","4","","6","","8","","10")) +
  guides(alpha = "none", color = "none") +
  scale_y_continuous("Proportion long hold\ntask chosen",
                     breaks = c(0,0.25,0.5,0.75,1.0),
                     limits = c(0,1.01),
                     labels = format(c(0.00,0.25,0.50,0.75,1.00),2)) +
  theme_bw() +
  theme(axis.title.x = element_text(size = 14, family = "Times"),
        strip.text = element_text(size = 12, family = "Times"),
        axis.title.y = element_text(size = 14, family = "Times"),
        axis.text.y = element_text(size = 12, family = "Times"),
        plot.tag = element_text(size = 14, family = "Times"),
        axis.text.x = element_text(size = 12, family = "Times"),
        panel.spacing.y = unit(0.5, 'cm'),
        legend.position = "none",
        panel.grid.minor = element_blank())

Figure5 <- grid.arrange(Figure5a + theme(plot.margin =  unit(c(0.1,0.1,0,0.1),"cm")),
                        Figure5b + theme(plot.margin =  unit(c(0.1,0.1,0.1,0.1),"cm")),
                        heights = c(0.5, 0.5))

# ggsave(plot = Figure5,"Figure 5.pdf",
#        width = 18, height = 12, units = "cm", dpi = 400)

# Data set 3: Analysis of the Condition stimuli training data --------

# isolating monkey H's data
stimTraining_monkeyH <- dataSet3 %>% 
  filter(monkeyID =="monkeyH") %>% 
  mutate_at(vars(trialType),~as.factor(.)) %>% 
  mutate(dateTested = as.factor(dateTested),
         z.sessionNum = as.vector(scale(sessionNum)))

# isolating monkey D's data
stimTraining_monkeyD <- dataSet3 %>% 
  filter(monkeyID =="monkeyD") %>% 
  mutate_at(vars(trialType),~as.factor(.)) %>% 
  mutate(dateTested = as.factor(dateTested),
         z.sessionNum = as.vector(scale(sessionNum)))

# isolating monkey E's data
stimTraining_monkeyE <- dataSet3 %>% 
  filter(monkeyID =="monkeyE") %>% 
  mutate_at(vars(trialType),~as.factor(.)) %>% 
  mutate(dateTested = as.factor(dateTested),
         z.sessionNum = as.vector(scale(sessionNum)))

hist(stimTraining_monkeyD$z.sessionNum)
hist(stimTraining_monkeyH$z.sessionNum)
hist(stimTraining_monkeyE$z.sessionNum)

## Data set 3: Model preparation --------------------------------------------------------------

dataSet3_model <- bf( correct | trials(total) ~ trialType + z.sessionNum +
                   (1 + trialType | dateTested))

get_prior(formula = dataSet3_model, family = binomial, data = stimTraining_monkeyD)

dataSet3_priors <- c(prior(lkj(2), class = "cor", group = "dateTested"),
                   prior(normal(0,1), class = "Intercept"),
                   prior(normal(0,0.5), class = "b"),
                   prior(exponential(1), class = "sd"))

## Data set 3: Model for monkey H -----------------------------------------------------------

dataSet3_model_monkeyH <- brm(data = stimTraining_monkeyH, 
                              formula = dataSet3_model, 
                              family = binomial, 
                              prior = dataSet3_priors, 
                              warmup = 1000, iter = 2500, 
                              chains = 4, cores = 4, 
                              control = list(adapt_delta = 0.99,
                                             max_treedepth = 12),
                              sample_prior = T,
                              save_pars = save_pars(all = TRUE))

summary(dataSet3_model_monkeyH)
pp_check(dataSet3_model_monkeyH, ndraws = 100)

## Data set 3: Model for monkey D -----------------------------------------------------------

dataSet3_model_monkeyD <- brm(data = stimTraining_monkeyD, 
                              formula = dataSet3_model, 
                              family = binomial, 
                              prior = dataSet3_priors, 
                              warmup = 1000, iter = 2500, 
                              chains = 4, cores = 4, 
                              control = list(adapt_delta = 0.99,
                                             max_treedepth = 12),
                              sample_prior = T,
                              save_pars = save_pars(all = TRUE),
                              file = paste0("Data and scripts for publication/",
                                            format(as.Date(Sys.time()),"%y%m%d"),"_model_der"))

summary(dataSet3_model_monkeyD)
pp_check(dataSet3_model_monkeyD, ndraws = 100)

## Data set 3: Model for monkey E -----------------------------------------------------------

dataSet3_model_monkeyE <- brm(data = stimTraining_monkeyE, 
                              formula = dataSet3_model, 
                              family = binomial, 
                              prior = dataSet3_priors, 
                              warmup = 1000, iter = 2500, 
                              chains = 4, cores = 4, 
                              control = list(adapt_delta = 0.99,
                                             max_treedepth = 12),
                              sample_prior = T,
                              save_pars = save_pars(all = TRUE),
                              file = paste0("Data and scripts for publication/",
                                            format(as.Date(Sys.time()),"%y%m%d"),"_model_edg"))

summary(dataSet3_model_monkeyE)
pp_check(dataSet3_model_monkeyE, ndraws = 100)

## Data set 3: Posterior probabilities of all models ---------------------------

dataSet3_models <- list("dataSet3_model_monkeyH" = dataSet3_model_monkeyH,
                        "dataSet3_model_monkeyD" = dataSet3_model_monkeyD,
                        "dataSet3_model_monkeyE" = dataSet3_model_monkeyE)

# view coefficients
dataSet3_models %>% 
  map(~fixef(.x) %>% 
        round(digits = 2))

# get posterior samples
dataSet3_postSamples <- dataSet3_models %>% 
  map(~ .x %>% 
        as_draws_df(add_chain = T))

# get posterior beta coefficients
dataSet3_postBetas <- dataSet3_postSamples %>% 
  map(~ .x %>% 
        as_tibble %>% 
        # select beta coefs
        select(starts_with("b_")) %>% 
        gather(key = "predictor", value = "beta_coef") %>%
        mutate(predictor = str_remove(predictor, "b_mu")))

# calculating the proportion of posterior samples that fall on same side of 0 as the mean (Pr)
# Table 
dataSet3_postProbabilities <- dataSet3_postBetas %>% 
  map(~ .x %>% 
        group_by(predictor) %>% 
        summarise(mean = mean(beta_coef),
                  sd = sd(beta_coef),
                  lower_95_CI = quantile(beta_coef, probs = 0.025),
                  upper_95_CI = quantile(beta_coef, probs = 0.975),
                  N_post_samples = n(),
                  N_above_0 = sum(beta_coef > 0),
                  perc_above_0 = N_above_0/N_post_samples*100,
                  perc_below_0 = 100-perc_above_0) %>% 
        mutate(Pr = ifelse(mean > 0, perc_above_0/100, perc_below_0/100)) %>% 
        mutate_at(vars(mean,sd,lower_95_CI,upper_95_CI,perc_above_0,perc_below_0), ~round(.x,2)))

# Data set 3: Visualization preparation of the condition stimuli training data --------

dataSet3_newData_upperVSlab <- tibble(trialType = as.factor(c("upperCage","lab")),
           z.sessionNum = 0,
           total = 1)

dataSet3_newData_lowerVSlab <- tibble(trialType = as.factor(c("lowerCage","lab")),
                                   z.sessionNum = 0,
                                   total = 1)

dataSet3_plotData <- fitted(dataSet3_model_monkeyH, scale = "response", 
                           newdata = dataSet3_newData_upperVSlab,
                           re_formula = NA) %>% 
  as_tibble() %>% 
  bind_cols(dataSet3_newData_upperVSlab)  %>% 
  mutate(monkeyID = "monkeyH") %>% 
  bind_rows(fitted(dataSet3_model_monkeyD, scale = "response", 
                   newdata = dataSet3_newData_upperVSlab,
                   re_formula = NA) %>% 
              as_tibble() %>% 
              bind_cols(dataSet3_newData_upperVSlab)  %>% 
              mutate(monkeyID = "monkeyD")) %>% 
  bind_rows(fitted(dataSet3_model_monkeyE, scale = "response", 
                   newdata = dataSet3_newData_lowerVSlab,
                   re_formula = NA) %>% 
              as_tibble() %>% 
              bind_cols(dataSet3_newData_lowerVSlab)  %>% 
              mutate(monkeyID = "monkeyE")) %>% 
  mutate_at(vars(monkeyID), ~factor(., levels = c("monkeyH","monkeyD","monkeyE"))) %>% 
  mutate_at(vars(trialType), ~factor(., levels = c("lowerCage","upperCage","lab"))) %>% 
  mutate(x_axis = c(2,5,2,5,9,12))

plot_labels <- dataSet3_plotData %>% 
  select(x_axis) %>% 
  distinct() %>% 
  mutate(plot_labels = c("Upper cage","Lab","Lower cage","Lab"))

# Data set 3: Visualization of the condition stimuli training data -------------

SuppFig2 <-
  dataSet3 %>%
  mutate(x_axis = ifelse(trialType == "upperCage" & monkeyID != "monkeyE",1,
                         ifelse(trialType == "lab" & monkeyID != "monkeyE",4,
                                ifelse(trialType == "lowerCage" & monkeyID == "monkeyE",8,11)))) %>% 
  mutate(prop_correct = correct/total) %>% 
  mutate_at(vars(monkeyID), ~factor(., levels = c("monkeyH","monkeyD","monkeyE")))  %>% 
  mutate_at(vars(trialType), ~factor(., levels = c("lowerCage","upperCage","lab"))) %>% 
  ggplot() +
  geom_jitter(aes(x_axis,prop_correct, 
                  size = sqrt(total)),color = "black",
              alpha = 0.2,width = 0.3) + 
  facet_grid(.~monkeyID,drop=TRUE,scales = "free",space = "free",
             labeller = as_labeller(c("monkeyH" = "Monkey H", 
                                      "monkeyD" = "Monkey D",
                                      "monkeyE" = "Monkey E"))) +
  guides(alpha = "none",color = "none", fill = "none") + 
  geom_point(data = dataSet3_plotData,
             aes(y = Estimate, x = x_axis),size = 4) +
  geom_errorbar(data = dataSet3_plotData, 
                aes(x = x_axis,ymin = Q2.5, ymax = Q97.5),
                width=0.75,size = 1) +
  scale_size_identity(name = "Number\nof trials", guide = "legend",
                      breaks = c(1,4,7),
                      labels = c("1","16","49"),
                      limits = c(1,7)) +
  scale_x_continuous(name = "Trial type", 
                     breaks = c(1,4,8,11),
                     # expand = c(0.5,-1),
                     expand =  expansion(add = c(1.25,0.25)),
                     # limits = c(-1,13),
                     labels = plot_labels$plot_labels) +
  scale_y_continuous(name = "Proportion correct",
                     breaks=seq(0,to=1.00, by = 0.25),
                     limits = c(-0.05,1.05)) +
  theme_bw() +
  theme(axis.title.x = element_text(size = 16, family = "Times"),
        axis.title.y = element_text(size = 16, family = "Times"),
        axis.text.y = element_text(size = 14, family = "Times"),
        axis.text.x = element_text(size = 14, family = "Times"),
        legend.text = element_text(size = 14, family = "Times",vjust = -1,
                                   margin = unit(c(0,0,0.25,0), "cm")),
        legend.title = element_text(size = 14, family = "Times"),
        strip.text = element_text(size = 14, family = "Times"), #to relabel the facet grid labels
        panel.grid.minor = element_blank())

ggsave(plot = SuppFig2,"Supp. mat. Fig. 2.pdf",
       width = 16.5, height = 7, units = "cm", dpi = 400)
