# Supplementary material for: Choice-based severity scale (CSS): assessing the relative severity of procedures from a laboratory animal’s perspective
Source: PeerJ. 2024 Jun 17;12:e17300. doi: 10.7717/peerj.17300 (PMC11188928; doi:10.7717/peerj.17300)
Supplement: Supplemental Information 4 [file peerj-12-17300-s004.zip › Analysis code and data/Data set 3_Condition stimuli training data]

dateTested	monkeyID	sessionNum	trialType	correct	total
2021-02-16	monkeyD	1	lab	17	29
2021-02-17	monkeyD	2	lab	23	28
2021-02-18	monkeyD	3	lab	23	26
2021-02-18	monkeyD	4	lab	22	24
2021-02-22	monkeyD	5	lab	10	12
2021-02-24	monkeyD	6	lab	9	12
2021-02-25	monkeyD	7	lab	15	21
2021-02-26	monkeyD	8	lab	17	20
2021-03-01	monkeyD	9	lab	15	22
2021-03-02	monkeyD	10	lab	12	16
2021-03-03	monkeyD	11	lab	16	18
2021-03-04	monkeyD	12	lab	18	25
2021-03-05	monkeyD	13	lab	27	36
2021-03-10	monkeyD	14	lab	25	37
2021-03-11	monkeyD	15	lab	11	14
2021-03-12	monkeyD	16	lab	18	24
2021-03-15	monkeyD	17	lab	17	23
2021-03-16	monkeyD	18	lab	14	17
2021-03-17	monkeyD	19	lab	13	18
2021-03-18	monkeyD	20	lab	10	12
2021-03-19	monkeyD	21	lab	10	12
2021-03-22	monkeyD	22	lab	9	12
2021-03-23	monkeyD	23	lab	9	12
2021-03-24	monkeyD	24	lab	10	12
2021-03-25	monkeyD	25	lab	11	12
2021-03-26	monkeyD	26	lab	9	12
2021-03-27	monkeyD	27	lab	9	12
2021-02-16	monkeyD	1	upperCage	18	19
2021-02-17	monkeyD	2	upperCage	20	20
2021-02-18	monkeyD	3	upperCage	22	22
2021-02-18	monkeyD	4	upperCage	24	24
2021-02-22	monkeyD	5	upperCage	12	12
2021-02-24	monkeyD	6	upperCage	12	12
2021-02-25	monkeyD	7	upperCage	15	15
2021-02-26	monkeyD	8	upperCage	16	16
2021-03-01	monkeyD	9	upperCage	14	14
2021-03-02	monkeyD	10	upperCage	8	8
2021-03-03	monkeyD	11	upperCage	18	18
2021-03-04	monkeyD	12	upperCage	11	11
2021-03-05	monkeyD	13	upperCage	12	12
2021-03-10	monkeyD	14	upperCage	7	7
2021-03-11	monkeyD	15	upperCage	10	10
2021-03-12	monkeyD	16	upperCage	12	12
2021-03-15	monkeyD	17	upperCage	13	13
2021-03-16	monkeyD	18	upperCage	7	7
2021-03-17	monkeyD	19	upperCage	6	6
2021-03-18	monkeyD	20	upperCage	6	6
2021-03-19	monkeyD	21	upperCage	6	6
2021-03-22	monkeyD	22	upperCage	6	6
2021-03-23	monkeyD	23	upperCage	6	6
2021-03-24	monkeyD	24	upperCage	6	6
2021-03-25	monkeyD	25	upperCage	6	6
2021-03-26	monkeyD	26	upperCage	6	6
2021-03-27	monkeyD	27	upperCage	6	6
2021-09-14	monkeyE	1	lab	3	3
2021-09-15	monkeyE	2	lab	39	39
2021-09-17	monkeyE	3	lab	12	12
2021-09-20	monkeyE	4	lab	36	44
2021-09-21	monkeyE	5	lab	11	12
2021-09-22	monkeyE	6	lab	11	12
2021-09-23	monkeyE	7	lab	11	12
2021-09-24	monkeyE	8	lab	8	12
2021-09-27	monkeyE	9	lab	2	6
2021-09-28	monkeyE	10	lab	9	12
2021-09-29	monkeyE	11	lab	9	12
2021-09-30	monkeyE	12	lab	9	12
2021-09-15	monkeyE	1	lowerCage	38	38
2021-09-17	monkeyE	2	lowerCage	12	12
2021-09-20	monkeyE	3	lowerCage	27	41
2021-09-21	monkeyE	4	lowerCage	11	12
2021-09-22	monkeyE	5	lowerCage	12	12
2021-09-23	monkeyE	6	lowerCage	12	12
2021-09-24	monkeyE	7	lowerCage	12	12
2021-09-27	monkeyE	8	lowerCage	4	4
2021-09-28	monkeyE	9	lowerCage	12	12
2021-09-29	monkeyE	10	lowerCage	12	12
2021-09-30	monkeyE	11	lowerCage	12	12
2020-11-03	monkeyH	1	lab	5	8
2020-11-04	monkeyH	2	lab	0	2
2020-11-05	monkeyH	3	lab	11	12
2020-11-06	monkeyH	4	lab	12	12
2020-11-09	monkeyH	5	lab	12	12
2020-11-10	monkeyH	6	lab	1	16
2020-11-11	monkeyH	7	lab	13	24
2020-11-12	monkeyH	8	lab	10	13
2020-11-13	monkeyH	9	lab	10	13
2020-11-16	monkeyH	10	lab	10	12
2020-11-17	monkeyH	11	lab	13	14
2020-11-18	monkeyH	12	lab	10	12
2020-11-19	monkeyH	13	lab	10	14
2020-11-20	monkeyH	14	lab	10	12
2020-11-21	monkeyH	15	lab	12	13
2020-11-03	monkeyH	1	upperCage	9	9
2020-11-05	monkeyH	2	upperCage	11	12
2020-11-06	monkeyH	3	upperCage	12	12
2020-11-09	monkeyH	4	upperCage	12	12
2020-11-10	monkeyH	5	upperCage	8	8
2020-11-12	monkeyH	6	upperCage	11	11
2020-11-13	monkeyH	7	upperCage	11	11
2020-11-16	monkeyH	8	upperCage	13	13
2020-11-17	monkeyH	9	upperCage	12	12
2020-11-18	monkeyH	10	upperCage	12	12
2020-11-19	monkeyH	11	upperCage	12	12
2020-11-20	monkeyH	12	upperCage	13	13
2020-11-21	monkeyH	13	upperCage	12	12
