# Supplementary material for: Choice-based severity scale (CSS): assessing the relative severity of procedures from a laboratory animal’s perspective
Source: PeerJ. 2024 Jun 17;12:e17300. doi: 10.7717/peerj.17300 (PMC11188928; doi:10.7717/peerj.17300)
Supplement: Supplemental Information 4 [file peerj-12-17300-s004.zip › Analysis code and data/Data set 2_Choice-based Severity Scale test data]

dateTested	monkeyID	sessionNum	trialNum	choicePosition	optionChosen
2022-04-25	monkeyD	1	1	left	longHold
2022-04-25	monkeyD	1	2	left	shortHold
2022-04-25	monkeyD	1	3	right	longHold
2022-04-25	monkeyD	1	4	left	longHold
2022-04-25	monkeyD	1	5	left	shortHold
2022-04-25	monkeyD	1	6	right	longHold
2022-04-25	monkeyD	1	7	left	longHold
2022-04-25	monkeyD	1	8	left	shortHold
2022-04-25	monkeyD	1	9	right	longHold
2022-04-25	monkeyD	1	10	left	longHold
2022-04-25	monkeyD	1	11	left	shortHold
2022-04-25	monkeyD	1	12	left	shortHold
2022-04-25	monkeyD	1	13	right	longHold
2022-04-25	monkeyD	1	14	left	longHold
2022-04-25	monkeyD	1	15	left	shortHold
2022-04-25	monkeyD	1	16	left	shortHold
2022-04-25	monkeyD	1	17	left	shortHold
2022-04-25	monkeyD	1	18	left	shortHold
2022-04-25	monkeyD	1	19	left	shortHold
2022-04-25	monkeyD	1	20	right	longHold
2022-04-25	monkeyD	1	21	left	longHold
2022-04-25	monkeyD	1	22	left	shortHold
2022-04-25	monkeyD	1	23	right	longHold
2022-04-25	monkeyD	1	24	left	longHold
2022-04-25	monkeyD	1	25	right	longHold
2022-04-25	monkeyE	1	1	left	shortHold
2022-04-25	monkeyE	1	2	right	longHold
2022-04-25	monkeyE	1	3	right	shortHold
2022-04-25	monkeyE	1	4	right	shortHold
2022-04-25	monkeyE	1	5	right	shortHold
2022-04-25	monkeyE	1	6	right	shortHold
2022-04-25	monkeyE	1	7	right	shortHold
2022-04-25	monkeyE	1	8	left	longHold
2022-04-25	monkeyE	1	9	right	longHold
2022-04-25	monkeyE	1	10	right	shortHold
2022-04-25	monkeyE	1	11	right	shortHold
2022-04-25	monkeyE	1	12	right	shortHold
2022-04-25	monkeyE	1	13	left	longHold
2022-04-25	monkeyE	1	14	left	shortHold
2022-04-25	monkeyE	1	15	right	longHold
2022-04-25	monkeyE	1	16	right	shortHold
2022-04-25	monkeyE	1	17	right	shortHold
2022-04-25	monkeyE	1	18	right	shortHold
2022-04-25	monkeyE	1	19	right	shortHold
2022-04-25	monkeyE	1	20	right	shortHold
2022-04-25	monkeyE	1	21	left	longHold
2022-04-25	monkeyE	1	22	right	longHold
2022-04-25	monkeyE	1	23	right	shortHold
2022-04-25	monkeyE	1	24	right	shortHold
2022-04-25	monkeyE	1	25	right	shortHold
2022-04-25	monkeyE	1	26	left	longHold
2022-04-25	monkeyE	1	27	right	longHold
2022-04-25	monkeyE	1	28	right	shortHold
2022-04-25	monkeyE	1	29	left	longHold
2022-04-25	monkeyE	1	30	left	shortHold
2022-04-25	monkeyE	1	31	left	shortHold
2022-04-25	monkeyE	1	32	left	shortHold
2022-04-25	monkeyE	1	33	left	shortHold
2022-04-25	monkeyE	1	34	left	shortHold
2022-04-25	monkeyE	1	35	left	shortHold
2022-04-25	monkeyE	1	36	left	shortHold
2022-04-25	monkeyE	1	37	left	shortHold
2022-04-25	monkeyE	1	38	left	shortHold
2022-04-25	monkeyE	1	39	left	shortHold
2022-04-25	monkeyE	1	40	left	shortHold
2022-04-25	monkeyE	1	41	left	shortHold
2022-04-25	monkeyE	1	42	left	shortHold
2022-04-25	monkeyE	1	43	left	shortHold
2022-04-25	monkeyE	1	44	left	shortHold
2022-04-25	monkeyE	1	45	left	shortHold
2022-04-25	monkeyE	1	46	left	shortHold
2022-04-25	monkeyE	1	47	left	shortHold
2022-04-25	monkeyE	1	48	left	shortHold
2022-04-25	monkeyE	1	49	left	shortHold
2022-04-25	monkeyE	1	50	left	shortHold
2022-04-25	monkeyE	1	51	left	shortHold
2022-04-25	monkeyE	1	52	left	shortHold
2022-04-25	monkeyE	1	53	left	shortHold
2022-04-25	monkeyE	1	54	left	shortHold
2022-04-25	monkeyE	1	55	left	shortHold
2022-04-25	monkeyE	1	56	left	shortHold
2022-04-25	monkeyE	1	57	left	shortHold
2022-04-25	monkeyE	1	58	left	shortHold
2022-04-25	monkeyE	1	59	left	shortHold
2022-04-25	monkeyE	1	60	left	shortHold
2022-04-25	monkeyE	1	61	right	longHold
2022-04-25	monkeyE	1	62	right	shortHold
2022-04-25	monkeyE	1	63	right	shortHold
2022-04-25	monkeyE	1	64	left	longHold
2022-04-25	monkeyE	1	65	left	shortHold
2022-04-25	monkeyE	1	66	left	shortHold
2022-04-25	monkeyE	1	67	left	shortHold
2022-04-25	monkeyE	1	68	left	shortHold
2022-04-25	monkeyE	1	69	left	shortHold
2022-04-25	monkeyE	1	70	left	shortHold
2022-04-25	monkeyE	1	71	left	shortHold
2022-04-25	monkeyE	1	72	left	shortHold
2022-04-25	monkeyE	1	73	left	shortHold
2022-04-25	monkeyE	1	74	left	shortHold
2022-04-25	monkeyE	1	75	left	shortHold
2022-04-25	monkeyE	1	76	left	shortHold
2022-04-25	monkeyE	1	77	left	shortHold
2022-04-25	monkeyE	1	78	left	shortHold
2022-04-25	monkeyE	1	79	left	shortHold
2022-04-25	monkeyE	1	80	left	shortHold
2022-04-25	monkeyE	1	81	left	shortHold
2022-04-25	monkeyE	1	82	left	shortHold
2022-04-25	monkeyE	1	83	left	shortHold
2022-04-25	monkeyE	1	84	left	shortHold
2022-04-25	monkeyE	1	85	left	shortHold
2022-04-25	monkeyE	1	86	left	shortHold
2022-04-25	monkeyE	1	87	left	shortHold
2022-04-25	monkeyE	1	88	left	shortHold
2022-04-25	monkeyE	1	89	left	shortHold
2022-04-25	monkeyE	1	90	left	shortHold
2022-04-25	monkeyE	1	91	left	shortHold
2022-04-25	monkeyE	1	92	left	shortHold
2022-04-25	monkeyE	1	93	left	shortHold
2022-04-25	monkeyE	1	94	left	shortHold
2022-04-25	monkeyE	1	95	left	shortHold
2022-04-25	monkeyE	1	96	left	shortHold
2022-04-25	monkeyE	1	97	left	shortHold
2022-04-25	monkeyE	1	98	left	shortHold
2022-04-25	monkeyE	1	99	left	shortHold
2022-04-25	monkeyE	1	100	left	shortHold
2022-04-25	monkeyE	1	101	right	longHold
2022-04-25	monkeyE	1	102	left	longHold
2022-04-25	monkeyE	1	103	left	shortHold
2022-04-25	monkeyE	1	104	left	shortHold
2022-04-25	monkeyE	1	105	left	shortHold
2022-04-25	monkeyE	1	106	left	shortHold
2022-04-25	monkeyE	1	107	left	shortHold
2022-04-25	monkeyE	1	108	left	shortHold
2022-04-25	monkeyE	1	109	left	shortHold
2022-04-25	monkeyE	1	110	right	longHold
2022-04-25	monkeyE	1	111	right	shortHold
2022-04-25	monkeyE	1	112	left	longHold
2022-04-25	monkeyE	1	113	left	shortHold
2022-04-25	monkeyE	1	114	left	shortHold
2022-04-25	monkeyE	1	115	left	shortHold
2022-04-25	monkeyE	1	116	left	shortHold
2022-04-25	monkeyE	1	117	right	longHold
2022-04-25	monkeyE	1	118	right	shortHold
2022-04-25	monkeyE	1	119	right	shortHold
2022-04-25	monkeyE	1	120	left	longHold
2022-04-25	monkeyE	1	121	left	shortHold
2022-04-25	monkeyE	1	122	left	shortHold
2022-04-25	monkeyE	1	123	left	shortHold
2022-04-25	monkeyE	1	124	left	shortHold
2022-04-25	monkeyE	1	125	left	shortHold
2022-04-25	monkeyE	1	126	left	shortHold
2022-04-25	monkeyE	1	127	left	shortHold
2022-04-25	monkeyE	1	128	left	shortHold
2022-04-25	monkeyE	1	129	left	shortHold
2022-04-25	monkeyE	1	130	left	shortHold
2022-04-25	monkeyE	1	131	left	shortHold
2022-04-25	monkeyE	1	132	left	shortHold
2022-04-25	monkeyE	1	133	left	shortHold
2022-04-25	monkeyE	1	134	left	shortHold
2022-04-25	monkeyE	1	135	left	shortHold
2022-04-25	monkeyE	1	136	left	shortHold
2022-04-25	monkeyE	1	137	left	shortHold
2022-04-25	monkeyE	1	138	left	shortHold
2022-04-25	monkeyE	1	139	left	shortHold
2022-04-25	monkeyE	1	140	left	shortHold
2022-04-25	monkeyE	1	141	left	shortHold
2022-04-25	monkeyE	1	142	left	shortHold
2022-04-25	monkeyE	1	143	left	shortHold
2022-04-25	monkeyE	1	144	left	shortHold
2022-04-25	monkeyE	1	145	left	shortHold
2022-04-25	monkeyE	1	146	left	shortHold
2022-04-25	monkeyE	1	147	left	shortHold
2022-04-25	monkeyE	1	148	left	shortHold
2022-04-25	monkeyE	1	149	left	shortHold
2022-04-25	monkeyE	1	150	left	shortHold
2022-04-25	monkeyE	1	151	left	shortHold
2022-04-25	monkeyE	1	152	left	shortHold
2022-04-25	monkeyE	1	153	left	shortHold
2022-04-25	monkeyE	1	154	left	shortHold
2022-04-25	monkeyE	1	155	right	longHold
2022-04-25	monkeyE	1	156	right	shortHold
2022-04-25	monkeyE	1	157	left	longHold
2022-04-25	monkeyE	1	158	right	longHold
2022-04-25	monkeyE	1	159	right	shortHold
2022-04-25	monkeyE	1	160	left	longHold
2022-04-25	monkeyE	1	161	left	shortHold
2022-04-25	monkeyE	1	162	left	shortHold
2022-04-25	monkeyE	1	163	left	shortHold
2022-04-25	monkeyE	1	164	left	shortHold
2022-04-25	monkeyE	1	165	left	shortHold
2022-04-25	monkeyE	1	166	left	shortHold
2022-04-25	monkeyE	1	167	left	shortHold
2022-04-25	monkeyE	1	168	left	shortHold
2022-04-25	monkeyE	1	169	left	shortHold
2022-04-25	monkeyE	1	170	left	shortHold
2022-04-25	monkeyE	1	171	left	shortHold
2022-04-25	monkeyE	1	172	left	shortHold
2022-04-25	monkeyE	1	173	left	shortHold
2022-04-25	monkeyE	1	174	right	longHold
2022-04-25	monkeyE	1	175	right	shortHold
2022-04-25	monkeyE	1	176	left	longHold
2022-04-25	monkeyE	1	177	left	shortHold
2022-04-25	monkeyE	1	178	left	shortHold
2022-04-25	monkeyE	1	179	left	shortHold
2022-04-25	monkeyE	1	180	left	shortHold
2022-04-25	monkeyE	1	181	left	shortHold
2022-04-25	monkeyE	1	182	left	shortHold
2022-04-25	monkeyE	1	183	left	shortHold
2022-04-25	monkeyE	1	184	left	shortHold
2022-04-25	monkeyE	1	185	left	shortHold
2022-04-25	monkeyE	1	186	left	shortHold
2022-04-25	monkeyE	1	187	left	shortHold
2022-04-25	monkeyE	1	188	left	shortHold
2022-04-25	monkeyE	1	189	left	shortHold
2022-04-25	monkeyE	1	190	left	shortHold
2022-04-25	monkeyE	1	191	left	shortHold
2022-04-25	monkeyE	1	192	left	shortHold
2022-04-25	monkeyE	1	193	left	shortHold
2022-04-25	monkeyE	1	194	right	longHold
2022-04-25	monkeyE	1	195	right	shortHold
2022-04-25	monkeyE	1	196	left	longHold
2022-04-25	monkeyE	1	197	right	longHold
2022-04-25	monkeyE	1	198	right	shortHold
2022-04-25	monkeyE	1	199	left	longHold
2022-04-25	monkeyE	1	200	left	shortHold
2022-04-25	monkeyE	1	201	left	shortHold
2022-04-25	monkeyE	1	202	left	shortHold
2022-04-25	monkeyE	1	203	left	shortHold
2022-04-25	monkeyE	1	204	left	shortHold
2022-04-25	monkeyE	1	205	left	shortHold
2022-04-25	monkeyE	1	206	left	shortHold
2022-04-25	monkeyE	1	207	left	shortHold
2022-04-25	monkeyE	1	208	left	shortHold
2022-04-25	monkeyE	1	209	left	shortHold
2022-04-25	monkeyE	1	210	left	shortHold
2022-04-25	monkeyE	1	211	left	shortHold
2022-04-25	monkeyE	1	212	left	shortHold
2022-04-25	monkeyE	1	213	left	shortHold
2022-04-25	monkeyE	1	214	left	shortHold
2022-04-25	monkeyE	1	215	left	shortHold
2022-04-25	monkeyE	1	216	left	shortHold
2022-04-25	monkeyE	1	217	left	shortHold
2022-04-25	monkeyE	1	218	left	shortHold
2022-04-25	monkeyE	1	219	left	shortHold
2022-04-25	monkeyE	1	220	left	shortHold
2022-04-25	monkeyE	1	221	left	shortHold
2022-04-25	monkeyE	1	222	left	shortHold
2022-04-25	monkeyE	1	223	left	shortHold
2022-04-25	monkeyE	1	224	left	shortHold
2022-04-25	monkeyE	1	225	left	shortHold
2022-04-25	monkeyE	1	226	left	shortHold
2022-04-25	monkeyE	1	227	left	shortHold
2022-04-25	monkeyE	1	228	left	shortHold
2022-04-25	monkeyE	1	229	left	shortHold
2022-04-25	monkeyE	1	230	left	shortHold
2022-04-25	monkeyE	1	231	left	shortHold
2022-04-25	monkeyE	1	232	left	shortHold
2022-04-25	monkeyE	1	233	left	shortHold
2022-04-25	monkeyE	1	234	left	shortHold
2022-04-25	monkeyE	1	235	left	shortHold
2022-04-25	monkeyE	1	236	left	shortHold
2022-04-25	monkeyE	1	237	left	shortHold
2022-04-25	monkeyE	1	238	left	shortHold
2022-04-25	monkeyE	1	239	left	shortHold
2022-04-25	monkeyE	1	240	left	shortHold
2022-04-25	monkeyE	1	241	left	shortHold
2022-04-25	monkeyE	1	242	left	shortHold
2022-04-25	monkeyE	1	243	left	shortHold
2022-04-25	monkeyE	1	244	left	shortHold
2022-04-25	monkeyE	1	245	left	shortHold
2022-04-25	monkeyE	1	246	left	shortHold
2022-04-25	monkeyE	1	247	left	shortHold
2022-04-25	monkeyE	1	248	left	shortHold
2022-04-25	monkeyE	1	249	left	shortHold
2022-04-25	monkeyE	1	250	left	shortHold
2022-04-25	monkeyE	1	251	left	shortHold
2022-04-25	monkeyE	1	252	left	shortHold
2022-04-25	monkeyE	1	253	left	shortHold
2022-04-25	monkeyE	1	254	left	shortHold
2022-04-25	monkeyE	1	255	left	shortHold
2022-04-25	monkeyE	1	256	left	shortHold
2022-04-25	monkeyE	1	257	left	shortHold
2022-04-25	monkeyE	1	258	left	shortHold
2022-04-25	monkeyE	1	259	left	shortHold
2022-04-25	monkeyE	1	260	left	shortHold
2022-04-25	monkeyE	1	261	left	shortHold
2022-04-25	monkeyE	1	262	left	shortHold
2022-04-25	monkeyE	1	263	left	shortHold
2022-04-25	monkeyE	1	264	left	shortHold
2022-04-25	monkeyE	1	265	left	shortHold
2022-04-25	monkeyE	1	266	left	shortHold
2022-04-25	monkeyE	1	267	left	shortHold
2022-04-25	monkeyE	1	268	left	shortHold
2022-04-25	monkeyE	1	269	left	shortHold
2022-04-25	monkeyE	1	270	left	shortHold
2022-04-25	monkeyE	1	271	left	shortHold
2022-04-25	monkeyE	1	272	left	shortHold
2022-04-25	monkeyE	1	273	left	shortHold
2022-04-25	monkeyE	1	274	left	shortHold
2022-04-25	monkeyE	1	275	left	shortHold
2022-04-25	monkeyE	1	276	left	shortHold
2022-04-25	monkeyE	1	277	left	shortHold
2022-04-25	monkeyE	1	278	left	shortHold
2022-04-25	monkeyE	1	279	right	longHold
2022-04-25	monkeyE	1	280	left	longHold
2022-04-25	monkeyE	1	281	left	shortHold
2022-04-25	monkeyE	1	282	left	shortHold
2022-04-25	monkeyE	1	283	left	shortHold
2022-04-25	monkeyE	1	284	left	shortHold
2022-04-25	monkeyE	1	285	right	longHold
2022-04-25	monkeyE	1	286	left	longHold
2022-04-25	monkeyE	1	287	left	shortHold
2022-04-25	monkeyE	1	288	left	shortHold
2022-04-25	monkeyE	1	289	right	longHold
2022-04-25	monkeyE	1	290	left	longHold
2022-04-25	monkeyE	1	291	left	shortHold
2022-04-25	monkeyE	1	292	left	shortHold
2022-04-25	monkeyE	1	293	left	shortHold
2022-04-25	monkeyE	1	294	left	shortHold
2022-04-25	monkeyE	1	295	left	shortHold
2022-04-25	monkeyE	1	296	left	shortHold
2022-04-25	monkeyE	1	297	left	shortHold
2022-04-25	monkeyE	1	298	left	shortHold
2022-04-25	monkeyE	1	299	left	shortHold
2022-04-25	monkeyE	1	300	left	shortHold
2022-04-25	monkeyE	1	301	left	shortHold
2022-04-25	monkeyE	1	302	left	shortHold
2022-04-25	monkeyE	1	303	left	shortHold
2022-04-25	monkeyE	1	304	left	shortHold
2022-04-25	monkeyE	1	305	left	shortHold
2022-04-25	monkeyE	1	306	left	shortHold
2022-04-25	monkeyE	1	307	left	shortHold
2022-04-25	monkeyE	1	308	left	shortHold
2022-04-25	monkeyE	1	309	left	shortHold
2022-04-25	monkeyE	1	310	left	shortHold
2022-04-25	monkeyE	1	311	left	shortHold
2022-04-25	monkeyE	1	312	left	shortHold
2022-04-25	monkeyE	1	313	left	shortHold
2022-04-25	monkeyE	1	314	left	shortHold
2022-04-25	monkeyE	1	315	right	longHold
2022-04-25	monkeyE	1	316	right	shortHold
2022-04-25	monkeyE	1	317	left	longHold
2022-04-25	monkeyE	1	318	left	shortHold
2022-04-25	monkeyE	1	319	left	shortHold
2022-04-25	monkeyE	1	320	left	shortHold
2022-04-25	monkeyE	1	321	left	shortHold
2022-04-25	monkeyE	1	322	left	shortHold
2022-04-25	monkeyE	1	323	left	shortHold
2022-04-25	monkeyE	1	324	left	shortHold
2022-04-25	monkeyE	1	325	left	shortHold
2022-04-25	monkeyE	1	326	left	shortHold
2022-04-25	monkeyE	1	327	left	shortHold
2022-04-25	monkeyE	1	328	right	longHold
2022-04-25	monkeyE	1	329	right	shortHold
2022-04-25	monkeyE	1	330	left	longHold
2022-04-25	monkeyE	1	331	left	shortHold
2022-04-25	monkeyE	1	332	left	shortHold
2022-04-25	monkeyE	1	333	left	shortHold
2022-04-25	monkeyE	1	334	left	shortHold
2022-04-25	monkeyE	1	335	left	shortHold
2022-04-25	monkeyE	1	336	right	longHold
2022-04-25	monkeyE	1	337	left	longHold
2022-04-25	monkeyE	1	338	right	longHold
2022-04-25	monkeyE	1	339	left	longHold
2022-04-25	monkeyE	1	340	right	longHold
2022-04-25	monkeyE	1	341	right	shortHold
2022-04-25	monkeyE	1	342	left	longHold
2022-04-25	monkeyE	1	343	left	shortHold
2022-04-25	monkeyE	1	344	left	shortHold
2022-04-25	monkeyE	1	345	left	shortHold
2022-04-25	monkeyE	1	346	left	shortHold
2022-04-25	monkeyE	1	347	left	shortHold
2022-04-25	monkeyE	1	348	left	shortHold
2022-04-25	monkeyE	1	349	left	shortHold
2022-04-25	monkeyE	1	350	left	shortHold
2022-04-25	monkeyE	1	351	left	shortHold
2022-04-25	monkeyE	1	352	left	shortHold
2022-04-25	monkeyE	1	353	left	shortHold
2022-04-25	monkeyE	1	354	left	shortHold
2022-04-25	monkeyE	1	355	left	shortHold
2022-04-25	monkeyE	1	356	left	shortHold
2022-04-25	monkeyE	1	357	left	shortHold
2022-04-25	monkeyE	1	358	left	shortHold
2022-04-25	monkeyE	1	359	left	shortHold
2022-04-25	monkeyE	1	360	left	shortHold
2022-04-25	monkeyE	1	361	left	shortHold
2022-04-25	monkeyE	1	362	left	shortHold
2022-04-25	monkeyE	1	363	left	shortHold
2022-04-25	monkeyE	1	364	left	shortHold
2022-04-25	monkeyE	1	365	right	longHold
2022-04-25	monkeyE	1	366	right	shortHold
2022-04-25	monkeyE	1	367	right	shortHold
2022-04-25	monkeyE	1	368	left	longHold
2022-04-25	monkeyE	1	369	left	shortHold
2022-04-25	monkeyE	1	370	left	shortHold
2022-04-25	monkeyE	1	371	left	shortHold
2022-04-25	monkeyE	1	372	left	shortHold
2022-04-25	monkeyE	1	373	left	shortHold
2022-04-25	monkeyE	1	374	left	shortHold
2022-04-25	monkeyE	1	375	left	shortHold
2022-04-25	monkeyE	1	376	left	shortHold
2022-04-25	monkeyE	1	377	left	shortHold
2022-04-25	monkeyE	1	378	left	shortHold
2022-04-25	monkeyE	1	379	right	longHold
2022-04-25	monkeyE	1	380	left	longHold
2022-04-25	monkeyE	1	381	left	shortHold
2022-04-25	monkeyE	1	382	left	shortHold
2022-04-25	monkeyE	1	383	left	shortHold
2022-04-25	monkeyE	1	384	left	shortHold
2022-04-25	monkeyE	1	385	left	shortHold
2022-04-25	monkeyE	1	386	left	shortHold
2022-04-25	monkeyE	1	387	left	shortHold
2022-04-25	monkeyE	1	388	left	shortHold
2022-04-25	monkeyE	1	389	left	shortHold
2022-04-25	monkeyE	1	390	left	shortHold
2022-04-25	monkeyE	1	391	left	shortHold
2022-04-25	monkeyH	1	1	left	longHold
2022-04-25	monkeyH	1	2	right	longHold
2022-04-25	monkeyH	1	3	left	longHold
2022-04-25	monkeyH	1	4	right	longHold
2022-04-25	monkeyH	1	5	left	longHold
2022-04-25	monkeyH	1	6	right	longHold
2022-04-25	monkeyH	1	7	left	longHold
2022-04-25	monkeyH	1	8	right	longHold
2022-04-25	monkeyH	1	9	left	longHold
2022-04-25	monkeyH	1	10	right	longHold
2022-04-25	monkeyH	1	11	left	longHold
2022-04-25	monkeyH	1	12	right	longHold
2022-04-25	monkeyH	1	13	left	longHold
2022-04-25	monkeyH	1	14	right	longHold
2022-04-25	monkeyH	1	15	left	longHold
2022-04-25	monkeyH	1	16	right	longHold
2022-04-25	monkeyH	1	17	left	longHold
2022-04-25	monkeyH	1	18	right	longHold
2022-04-25	monkeyH	1	19	left	longHold
2022-04-25	monkeyH	1	20	right	longHold
2022-04-25	monkeyH	1	21	left	longHold
2022-04-25	monkeyH	1	22	left	shortHold
2022-04-25	monkeyH	1	23	right	longHold
2022-04-25	monkeyH	1	24	left	longHold
2022-04-25	monkeyH	1	25	right	longHold
2022-04-25	monkeyH	1	26	left	longHold
2022-04-25	monkeyH	1	27	right	longHold
2022-04-26	monkeyD	2	1	right	longHold
2022-04-26	monkeyD	2	2	left	longHold
2022-04-26	monkeyD	2	3	right	longHold
2022-04-26	monkeyD	2	4	left	longHold
2022-04-26	monkeyD	2	5	left	shortHold
2022-04-26	monkeyD	2	6	left	shortHold
2022-04-26	monkeyD	2	7	right	longHold
2022-04-26	monkeyD	2	8	left	longHold
2022-04-26	monkeyD	2	9	right	longHold
2022-04-26	monkeyD	2	10	left	longHold
2022-04-26	monkeyD	2	11	left	shortHold
2022-04-26	monkeyD	2	12	left	shortHold
2022-04-26	monkeyD	2	13	left	shortHold
2022-04-26	monkeyD	2	14	left	shortHold
2022-04-26	monkeyD	2	15	left	shortHold
2022-04-26	monkeyD	2	16	left	shortHold
2022-04-26	monkeyD	2	17	left	shortHold
2022-04-26	monkeyD	2	18	right	longHold
2022-04-26	monkeyD	2	19	left	longHold
2022-04-26	monkeyD	2	20	left	shortHold
2022-04-26	monkeyD	2	21	right	longHold
2022-04-26	monkeyD	2	22	left	longHold
2022-04-26	monkeyD	2	23	left	shortHold
2022-04-26	monkeyD	2	24	right	longHold
2022-04-26	monkeyD	2	25	left	longHold
2022-04-26	monkeyD	2	26	left	shortHold
2022-04-26	monkeyD	2	27	left	shortHold
2022-04-26	monkeyD	2	28	left	shortHold
2022-04-26	monkeyD	2	29	left	shortHold
2022-04-26	monkeyD	2	30	left	shortHold
2022-04-26	monkeyD	2	31	right	longHold
2022-04-26	monkeyD	2	32	left	longHold
2022-04-26	monkeyD	2	33	left	shortHold
2022-04-26	monkeyD	2	34	left	shortHold
2022-04-26	monkeyD	2	35	left	shortHold
2022-04-26	monkeyD	2	36	left	shortHold
2022-04-26	monkeyD	2	37	left	shortHold
2022-04-26	monkeyD	2	38	right	longHold
2022-04-26	monkeyD	2	39	left	longHold
2022-04-26	monkeyD	2	40	left	shortHold
2022-04-26	monkeyD	2	41	right	longHold
2022-04-26	monkeyD	2	42	left	longHold
2022-04-26	monkeyD	2	43	right	longHold
2022-04-26	monkeyD	2	44	left	longHold
2022-04-26	monkeyD	2	45	left	shortHold
2022-04-26	monkeyD	2	46	left	shortHold
2022-04-26	monkeyD	2	47	left	shortHold
2022-04-26	monkeyD	2	48	right	longHold
2022-04-26	monkeyD	2	49	left	longHold
2022-04-26	monkeyD	2	50	left	shortHold
2022-04-26	monkeyD	2	51	right	longHold
2022-04-26	monkeyD	2	52	left	longHold
2022-04-26	monkeyD	2	53	left	shortHold
2022-04-26	monkeyD	2	54	left	shortHold
2022-04-26	monkeyD	2	55	right	longHold
2022-04-26	monkeyD	2	56	left	longHold
2022-04-26	monkeyD	2	57	left	shortHold
2022-04-26	monkeyD	2	58	right	longHold
2022-04-26	monkeyD	2	59	left	longHold
2022-04-26	monkeyD	2	60	right	longHold
2022-04-26	monkeyE	2	1	left	longHold
2022-04-26	monkeyE	2	2	right	longHold
2022-04-26	monkeyE	2	3	right	shortHold
2022-04-26	monkeyE	2	4	left	longHold
2022-04-26	monkeyE	2	5	left	shortHold
2022-04-26	monkeyE	2	6	left	shortHold
2022-04-26	monkeyE	2	7	left	shortHold
2022-04-26	monkeyE	2	8	left	shortHold
2022-04-26	monkeyE	2	9	left	shortHold
2022-04-26	monkeyE	2	10	left	shortHold
2022-04-26	monkeyE	2	11	left	shortHold
2022-04-26	monkeyE	2	12	left	shortHold
2022-04-26	monkeyE	2	13	left	shortHold
2022-04-26	monkeyE	2	14	left	shortHold
2022-04-26	monkeyE	2	15	left	shortHold
2022-04-26	monkeyE	2	16	left	shortHold
2022-04-26	monkeyE	2	17	left	shortHold
2022-04-26	monkeyE	2	18	left	shortHold
2022-04-26	monkeyE	2	19	left	shortHold
2022-04-26	monkeyE	2	20	left	shortHold
2022-04-26	monkeyE	2	21	left	shortHold
2022-04-26	monkeyE	2	22	left	shortHold
2022-04-26	monkeyE	2	23	left	shortHold
2022-04-26	monkeyE	2	24	left	shortHold
2022-04-26	monkeyE	2	25	left	shortHold
2022-04-26	monkeyE	2	26	left	shortHold
2022-04-26	monkeyE	2	27	left	shortHold
2022-04-26	monkeyE	2	28	left	shortHold
2022-04-26	monkeyE	2	29	left	shortHold
2022-04-26	monkeyE	2	30	left	shortHold
2022-04-26	monkeyE	2	31	left	shortHold
2022-04-26	monkeyE	2	32	left	shortHold
2022-04-26	monkeyE	2	33	left	shortHold
2022-04-26	monkeyE	2	34	left	shortHold
2022-04-26	monkeyE	2	35	left	shortHold
2022-04-26	monkeyE	2	36	left	shortHold
2022-04-26	monkeyE	2	37	left	shortHold
2022-04-26	monkeyE	2	38	left	shortHold
2022-04-26	monkeyE	2	39	left	shortHold
2022-04-26	monkeyE	2	40	left	shortHold
2022-04-26	monkeyE	2	41	left	shortHold
2022-04-26	monkeyE	2	42	left	shortHold
2022-04-26	monkeyE	2	43	left	shortHold
2022-04-26	monkeyE	2	44	left	shortHold
2022-04-26	monkeyE	2	45	left	shortHold
2022-04-26	monkeyE	2	46	left	shortHold
2022-04-26	monkeyE	2	47	right	longHold
2022-04-26	monkeyE	2	48	left	longHold
2022-04-26	monkeyE	2	49	right	longHold
2022-04-26	monkeyE	2	50	left	longHold
2022-04-26	monkeyE	2	51	left	shortHold
2022-04-26	monkeyE	2	52	right	longHold
2022-04-26	monkeyE	2	53	left	longHold
2022-04-26	monkeyE	2	54	right	longHold
2022-04-26	monkeyE	2	55	left	longHold
2022-04-26	monkeyE	2	56	left	shortHold
2022-04-26	monkeyE	2	57	left	shortHold
2022-04-26	monkeyE	2	58	left	shortHold
2022-04-26	monkeyE	2	59	left	shortHold
2022-04-26	monkeyE	2	60	left	shortHold
2022-04-26	monkeyE	2	61	left	shortHold
2022-04-26	monkeyE	2	62	left	shortHold
2022-04-26	monkeyE	2	63	left	shortHold
2022-04-26	monkeyE	2	64	left	shortHold
2022-04-26	monkeyE	2	65	left	shortHold
2022-04-26	monkeyE	2	66	left	shortHold
2022-04-26	monkeyE	2	67	left	shortHold
2022-04-26	monkeyE	2	68	left	shortHold
2022-04-26	monkeyE	2	69	left	shortHold
2022-04-26	monkeyE	2	70	left	shortHold
2022-04-26	monkeyE	2	71	left	shortHold
2022-04-26	monkeyE	2	72	left	shortHold
2022-04-26	monkeyE	2	73	left	shortHold
2022-04-26	monkeyE	2	74	left	shortHold
2022-04-26	monkeyE	2	75	left	shortHold
2022-04-26	monkeyE	2	76	left	shortHold
2022-04-26	monkeyE	2	77	left	shortHold
2022-04-26	monkeyE	2	78	left	shortHold
2022-04-26	monkeyE	2	79	left	shortHold
2022-04-26	monkeyE	2	80	left	shortHold
2022-04-26	monkeyE	2	81	left	shortHold
2022-04-26	monkeyE	2	82	right	longHold
2022-04-26	monkeyE	2	83	left	longHold
2022-04-26	monkeyE	2	84	right	longHold
2022-04-26	monkeyE	2	85	right	shortHold
2022-04-26	monkeyE	2	86	left	longHold
2022-04-26	monkeyE	2	87	right	longHold
2022-04-26	monkeyE	2	88	right	shortHold
2022-04-26	monkeyE	2	89	right	shortHold
2022-04-26	monkeyE	2	90	left	longHold
2022-04-26	monkeyE	2	91	left	shortHold
2022-04-26	monkeyE	2	92	left	shortHold
2022-04-26	monkeyE	2	93	left	shortHold
2022-04-26	monkeyE	2	94	left	shortHold
2022-04-26	monkeyE	2	95	left	shortHold
2022-04-26	monkeyE	2	96	left	shortHold
2022-04-26	monkeyE	2	97	left	shortHold
2022-04-26	monkeyE	2	98	left	shortHold
2022-04-26	monkeyE	2	99	left	shortHold
2022-04-26	monkeyE	2	100	left	shortHold
2022-04-26	monkeyE	2	101	left	shortHold
2022-04-26	monkeyE	2	102	left	shortHold
2022-04-26	monkeyE	2	103	right	longHold
2022-04-26	monkeyE	2	104	left	longHold
2022-04-26	monkeyE	2	105	right	longHold
2022-04-26	monkeyE	2	106	left	longHold
2022-04-26	monkeyE	2	107	right	longHold
2022-04-26	monkeyE	2	108	left	longHold
2022-04-26	monkeyE	2	109	left	shortHold
2022-04-26	monkeyE	2	110	left	shortHold
2022-04-26	monkeyE	2	111	left	shortHold
2022-04-26	monkeyE	2	112	left	shortHold
2022-04-26	monkeyE	2	113	right	longHold
2022-04-26	monkeyE	2	114	right	shortHold
2022-04-26	monkeyE	2	115	left	longHold
2022-04-26	monkeyE	2	116	left	shortHold
2022-04-26	monkeyE	2	117	left	shortHold
2022-04-26	monkeyE	2	118	left	shortHold
2022-04-26	monkeyE	2	119	left	shortHold
2022-04-26	monkeyE	2	120	right	longHold
2022-04-26	monkeyE	2	121	right	shortHold
2022-04-26	monkeyE	2	122	left	longHold
2022-04-26	monkeyE	2	123	right	longHold
2022-04-26	monkeyE	2	124	right	shortHold
2022-04-26	monkeyE	2	125	left	longHold
2022-04-26	monkeyE	2	126	left	shortHold
2022-04-26	monkeyE	2	127	left	shortHold
2022-04-26	monkeyE	2	128	right	longHold
2022-04-26	monkeyE	2	129	left	longHold
2022-04-26	monkeyE	2	130	right	longHold
2022-04-26	monkeyE	2	131	right	shortHold
2022-04-26	monkeyE	2	132	right	shortHold
2022-04-26	monkeyE	2	133	right	shortHold
2022-04-26	monkeyE	2	134	left	longHold
2022-04-26	monkeyE	2	135	right	longHold
2022-04-26	monkeyE	2	136	left	longHold
2022-04-26	monkeyE	2	137	right	longHold
2022-04-26	monkeyE	2	138	right	shortHold
2022-04-26	monkeyE	2	139	left	longHold
2022-04-26	monkeyE	2	140	right	longHold
2022-04-26	monkeyE	2	141	left	longHold
2022-04-26	monkeyE	2	142	left	shortHold
2022-04-26	monkeyE	2	143	right	longHold
2022-04-26	monkeyE	2	144	left	longHold
2022-04-26	monkeyE	2	145	right	longHold
2022-04-26	monkeyE	2	146	right	shortHold
2022-04-26	monkeyE	2	147	left	longHold
2022-04-26	monkeyE	2	148	left	shortHold
2022-04-26	monkeyE	2	149	right	longHold
2022-04-26	monkeyE	2	150	left	longHold
2022-04-26	monkeyE	2	151	right	longHold
2022-04-26	monkeyE	2	152	left	longHold
2022-04-26	monkeyE	2	153	left	shortHold
2022-04-26	monkeyE	2	154	left	shortHold
2022-04-26	monkeyE	2	155	left	shortHold
2022-04-26	monkeyE	2	156	right	longHold
2022-04-26	monkeyE	2	157	right	shortHold
2022-04-26	monkeyE	2	158	left	longHold
2022-04-26	monkeyE	2	159	left	shortHold
2022-04-26	monkeyE	2	160	left	shortHold
2022-04-26	monkeyE	2	161	left	shortHold
2022-04-26	monkeyE	2	162	left	shortHold
2022-04-26	monkeyE	2	163	left	shortHold
2022-04-26	monkeyE	2	164	left	shortHold
2022-04-26	monkeyE	2	165	left	shortHold
2022-04-26	monkeyE	2	166	left	shortHold
2022-04-26	monkeyE	2	167	right	longHold
2022-04-26	monkeyE	2	168	right	shortHold
2022-04-26	monkeyE	2	169	left	longHold
2022-04-26	monkeyE	2	170	left	shortHold
2022-04-26	monkeyE	2	171	left	shortHold
2022-04-26	monkeyE	2	172	left	shortHold
2022-04-26	monkeyE	2	173	left	shortHold
2022-04-26	monkeyE	2	174	left	shortHold
2022-04-26	monkeyE	2	175	right	longHold
2022-04-26	monkeyE	2	176	left	longHold
2022-04-26	monkeyE	2	177	right	longHold
2022-04-26	monkeyE	2	178	right	shortHold
2022-04-26	monkeyE	2	179	left	longHold
2022-04-26	monkeyE	2	180	right	longHold
2022-04-26	monkeyE	2	181	right	shortHold
2022-04-26	monkeyE	2	182	left	longHold
2022-04-26	monkeyE	2	183	right	longHold
2022-04-26	monkeyE	2	184	right	shortHold
2022-04-26	monkeyE	2	185	left	longHold
2022-04-26	monkeyE	2	186	right	longHold
2022-04-26	monkeyE	2	187	right	shortHold
2022-04-26	monkeyE	2	188	right	shortHold
2022-04-26	monkeyE	2	189	left	longHold
2022-04-26	monkeyH	2	1	left	longHold
2022-04-26	monkeyH	2	2	right	longHold
2022-04-26	monkeyH	2	3	left	longHold
2022-04-26	monkeyH	2	4	right	longHold
2022-04-26	monkeyH	2	5	left	longHold
2022-04-26	monkeyH	2	6	right	longHold
2022-04-26	monkeyH	2	7	left	longHold
2022-04-26	monkeyH	2	8	right	longHold
2022-04-26	monkeyH	2	9	left	longHold
2022-04-26	monkeyH	2	10	right	longHold
2022-04-26	monkeyH	2	11	left	longHold
2022-04-26	monkeyH	2	12	right	longHold
2022-04-26	monkeyH	2	13	left	longHold
2022-04-26	monkeyH	2	14	right	longHold
2022-04-26	monkeyH	2	15	left	longHold
2022-04-26	monkeyH	2	16	right	longHold
2022-04-26	monkeyH	2	17	left	longHold
2022-04-26	monkeyH	2	18	right	longHold
2022-04-26	monkeyH	2	19	left	longHold
2022-04-26	monkeyH	2	20	right	longHold
2022-04-26	monkeyH	2	21	left	longHold
2022-04-26	monkeyH	2	22	right	longHold
2022-04-26	monkeyH	2	23	left	longHold
2022-04-26	monkeyH	2	24	left	shortHold
2022-04-26	monkeyH	2	25	right	longHold
2022-04-26	monkeyH	2	26	left	longHold
2022-04-26	monkeyH	2	27	right	longHold
2022-04-26	monkeyH	2	28	left	longHold
2022-04-26	monkeyH	2	29	left	shortHold
2022-04-26	monkeyH	2	30	right	longHold
2022-04-26	monkeyH	2	31	left	longHold
2022-04-26	monkeyH	2	32	right	longHold
2022-04-26	monkeyH	2	33	left	longHold
2022-04-26	monkeyH	2	34	right	longHold
2022-04-26	monkeyH	2	35	left	longHold
2022-04-26	monkeyH	2	36	right	longHold
2022-04-26	monkeyH	2	37	left	longHold
2022-04-26	monkeyH	2	38	right	longHold
2022-04-26	monkeyH	2	39	left	longHold
2022-04-26	monkeyH	2	40	right	longHold
2022-04-26	monkeyH	2	41	right	shortHold
2022-04-26	monkeyH	2	42	left	longHold
2022-04-26	monkeyH	2	43	right	longHold
2022-04-27	monkeyD	3	1	left	longHold
2022-04-27	monkeyD	3	2	left	shortHold
2022-04-27	monkeyD	3	3	right	longHold
2022-04-27	monkeyD	3	4	left	longHold
2022-04-27	monkeyD	3	5	right	longHold
2022-04-27	monkeyD	3	6	left	longHold
2022-04-27	monkeyD	3	7	left	shortHold
2022-04-27	monkeyD	3	8	left	shortHold
2022-04-27	monkeyD	3	9	right	longHold
2022-04-27	monkeyD	3	10	left	longHold
2022-04-27	monkeyD	3	11	left	shortHold
2022-04-27	monkeyD	3	12	right	longHold
2022-04-27	monkeyD	3	13	left	longHold
2022-04-27	monkeyD	3	14	right	longHold
2022-04-27	monkeyD	3	15	left	longHold
2022-04-27	monkeyD	3	16	left	shortHold
2022-04-27	monkeyD	3	17	left	shortHold
2022-04-27	monkeyD	3	18	left	shortHold
2022-04-27	monkeyD	3	19	left	shortHold
2022-04-27	monkeyD	3	20	right	longHold
2022-04-27	monkeyD	3	21	left	longHold
2022-04-27	monkeyD	3	22	left	shortHold
2022-04-27	monkeyD	3	23	left	shortHold
2022-04-27	monkeyD	3	24	right	longHold
2022-04-27	monkeyD	3	25	left	longHold
2022-04-27	monkeyD	3	26	right	longHold
2022-04-27	monkeyD	3	27	left	longHold
2022-04-27	monkeyD	3	28	left	shortHold
2022-04-27	monkeyD	3	29	right	longHold
2022-04-27	monkeyD	3	30	left	longHold
2022-04-27	monkeyD	3	31	right	longHold
2022-04-27	monkeyD	3	32	left	longHold
2022-04-27	monkeyD	3	33	left	shortHold
2022-04-27	monkeyD	3	34	left	shortHold
2022-04-27	monkeyD	3	35	right	longHold
2022-04-27	monkeyD	3	36	left	longHold
2022-04-27	monkeyD	3	37	left	shortHold
2022-04-27	monkeyD	3	38	right	longHold
2022-04-27	monkeyD	3	39	left	longHold
2022-04-27	monkeyD	3	40	left	shortHold
2022-04-27	monkeyD	3	41	left	shortHold
2022-04-27	monkeyD	3	42	right	longHold
2022-04-27	monkeyD	3	43	left	longHold
2022-04-27	monkeyD	3	44	left	shortHold
2022-04-27	monkeyD	3	45	left	shortHold
2022-04-27	monkeyD	3	46	left	shortHold
2022-04-27	monkeyD	3	47	right	longHold
2022-04-27	monkeyD	3	48	left	longHold
2022-04-27	monkeyD	3	49	left	shortHold
2022-04-27	monkeyD	3	50	left	shortHold
2022-04-27	monkeyD	3	51	right	longHold
2022-04-27	monkeyD	3	52	right	shortHold
2022-04-27	monkeyD	3	53	left	longHold
2022-04-27	monkeyD	3	54	right	longHold
2022-04-27	monkeyD	3	55	left	longHold
2022-04-27	monkeyD	3	56	right	longHold
2022-04-27	monkeyD	3	57	left	longHold
2022-04-27	monkeyD	3	58	right	longHold
2022-04-27	monkeyD	3	59	left	longHold
2022-04-27	monkeyE	3	1	right	shortHold
2022-04-27	monkeyE	3	2	left	longHold
2022-04-27	monkeyE	3	3	right	longHold
2022-04-27	monkeyE	3	4	right	shortHold
2022-04-27	monkeyE	3	5	right	shortHold
2022-04-27	monkeyE	3	6	right	shortHold
2022-04-27	monkeyE	3	7	left	longHold
2022-04-27	monkeyE	3	8	right	longHold
2022-04-27	monkeyE	3	9	right	shortHold
2022-04-27	monkeyE	3	10	right	shortHold
2022-04-27	monkeyE	3	11	left	longHold
2022-04-27	monkeyE	3	12	right	longHold
2022-04-27	monkeyE	3	13	right	shortHold
2022-04-27	monkeyE	3	14	right	shortHold
2022-04-27	monkeyE	3	15	right	shortHold
2022-04-27	monkeyE	3	16	right	shortHold
2022-04-27	monkeyE	3	17	left	longHold
2022-04-27	monkeyE	3	18	right	longHold
2022-04-27	monkeyE	3	19	left	longHold
2022-04-27	monkeyE	3	20	right	longHold
2022-04-27	monkeyE	3	21	left	longHold
2022-04-27	monkeyE	3	22	right	longHold
2022-04-27	monkeyE	3	23	right	shortHold
2022-04-27	monkeyE	3	24	left	longHold
2022-04-27	monkeyE	3	25	right	longHold
2022-04-27	monkeyE	3	26	right	shortHold
2022-04-27	monkeyE	3	27	left	longHold
2022-04-27	monkeyE	3	28	right	longHold
2022-04-27	monkeyE	3	29	right	shortHold
2022-04-27	monkeyE	3	30	left	longHold
2022-04-27	monkeyE	3	31	right	longHold
2022-04-27	monkeyE	3	32	right	shortHold
2022-04-27	monkeyE	3	33	right	shortHold
2022-04-27	monkeyE	3	34	left	longHold
2022-04-27	monkeyE	3	35	right	longHold
2022-04-27	monkeyE	3	36	right	shortHold
2022-04-27	monkeyE	3	37	right	shortHold
2022-04-27	monkeyE	3	38	left	longHold
2022-04-27	monkeyE	3	39	right	longHold
2022-04-27	monkeyE	3	40	left	longHold
2022-04-27	monkeyE	3	41	right	longHold
2022-04-27	monkeyE	3	42	right	shortHold
2022-04-27	monkeyE	3	43	right	shortHold
2022-04-27	monkeyE	3	44	right	shortHold
2022-04-27	monkeyE	3	45	right	shortHold
2022-04-27	monkeyE	3	46	left	longHold
2022-04-27	monkeyE	3	47	right	longHold
2022-04-27	monkeyE	3	48	left	longHold
2022-04-27	monkeyE	3	49	right	longHold
2022-04-27	monkeyE	3	50	right	shortHold
2022-04-27	monkeyE	3	51	right	shortHold
2022-04-27	monkeyE	3	52	left	longHold
2022-04-27	monkeyE	3	53	right	longHold
2022-04-27	monkeyE	3	54	left	longHold
2022-04-27	monkeyE	3	55	right	longHold
2022-04-27	monkeyE	3	56	right	shortHold
2022-04-27	monkeyE	3	57	left	longHold
2022-04-27	monkeyE	3	58	right	longHold
2022-04-27	monkeyE	3	59	right	shortHold
2022-04-27	monkeyE	3	60	left	longHold
2022-04-27	monkeyE	3	61	right	longHold
2022-04-27	monkeyE	3	62	left	longHold
2022-04-27	monkeyE	3	63	right	longHold
2022-04-27	monkeyE	3	64	right	shortHold
2022-04-27	monkeyE	3	65	right	shortHold
2022-04-27	monkeyE	3	66	right	shortHold
2022-04-27	monkeyE	3	67	right	shortHold
2022-04-27	monkeyE	3	68	left	longHold
2022-04-27	monkeyE	3	69	left	shortHold
2022-04-27	monkeyE	3	70	right	longHold
2022-04-27	monkeyE	3	71	right	shortHold
2022-04-27	monkeyE	3	72	left	longHold
2022-04-27	monkeyE	3	73	left	shortHold
2022-04-27	monkeyE	3	74	right	longHold
2022-04-27	monkeyE	3	75	right	shortHold
2022-04-27	monkeyE	3	76	left	longHold
2022-04-27	monkeyE	3	77	right	longHold
2022-04-27	monkeyE	3	78	right	shortHold
2022-04-27	monkeyE	3	79	left	longHold
2022-04-27	monkeyE	3	80	right	longHold
2022-04-27	monkeyE	3	81	right	shortHold
2022-04-27	monkeyE	3	82	right	shortHold
2022-04-27	monkeyE	3	83	left	longHold
2022-04-27	monkeyE	3	84	right	longHold
2022-04-27	monkeyE	3	85	right	shortHold
2022-04-27	monkeyE	3	86	left	longHold
2022-04-27	monkeyE	3	87	right	longHold
2022-04-27	monkeyE	3	88	left	longHold
2022-04-27	monkeyE	3	89	right	longHold
2022-04-27	monkeyE	3	90	right	shortHold
2022-04-27	monkeyE	3	91	left	longHold
2022-04-27	monkeyE	3	92	left	shortHold
2022-04-27	monkeyE	3	93	right	longHold
2022-04-27	monkeyE	3	94	left	longHold
2022-04-27	monkeyE	3	95	right	longHold
2022-04-27	monkeyE	3	96	right	shortHold
2022-04-27	monkeyE	3	97	left	longHold
2022-04-27	monkeyE	3	98	left	shortHold
2022-04-27	monkeyE	3	99	right	longHold
2022-04-27	monkeyE	3	100	left	longHold
2022-04-27	monkeyE	3	101	right	longHold
2022-04-27	monkeyE	3	102	right	shortHold
2022-04-27	monkeyE	3	103	right	shortHold
2022-04-27	monkeyE	3	104	left	longHold
2022-04-27	monkeyE	3	105	left	shortHold
2022-04-27	monkeyE	3	106	right	longHold
2022-04-27	monkeyE	3	107	right	shortHold
2022-04-27	monkeyE	3	108	right	shortHold
2022-04-27	monkeyE	3	109	right	shortHold
2022-04-27	monkeyE	3	110	left	longHold
2022-04-27	monkeyE	3	111	right	longHold
2022-04-27	monkeyE	3	112	right	shortHold
2022-04-27	monkeyE	3	113	left	longHold
2022-04-27	monkeyE	3	114	left	shortHold
2022-04-27	monkeyE	3	115	right	longHold
2022-04-27	monkeyE	3	116	right	shortHold
2022-04-27	monkeyE	3	117	right	shortHold
2022-04-27	monkeyE	3	118	left	longHold
2022-04-27	monkeyE	3	119	right	longHold
2022-04-27	monkeyE	3	120	right	shortHold
2022-04-27	monkeyE	3	121	right	shortHold
2022-04-27	monkeyE	3	122	left	longHold
2022-04-27	monkeyE	3	123	right	longHold
2022-04-27	monkeyH	3	1	left	longHold
2022-04-27	monkeyH	3	2	right	longHold
2022-04-27	monkeyH	3	3	left	longHold
2022-04-27	monkeyH	3	4	right	longHold
2022-04-27	monkeyH	3	5	left	longHold
2022-04-27	monkeyH	3	6	right	longHold
2022-04-27	monkeyH	3	7	left	longHold
2022-04-27	monkeyH	3	8	right	longHold
2022-04-27	monkeyH	3	9	left	longHold
2022-04-27	monkeyH	3	10	right	longHold
2022-04-27	monkeyH	3	11	left	longHold
2022-04-27	monkeyH	3	12	right	longHold
2022-04-27	monkeyH	3	13	left	longHold
2022-04-27	monkeyH	3	14	right	longHold
2022-04-27	monkeyH	3	15	left	longHold
2022-04-27	monkeyH	3	16	right	longHold
2022-04-27	monkeyH	3	17	right	shortHold
2022-04-27	monkeyH	3	18	left	longHold
2022-04-27	monkeyH	3	19	right	longHold
2022-04-27	monkeyH	3	20	left	longHold
2022-04-27	monkeyH	3	21	right	longHold
2022-04-27	monkeyH	3	22	left	longHold
2022-04-27	monkeyH	3	23	right	longHold
2022-04-27	monkeyH	3	24	left	longHold
2022-04-27	monkeyH	3	25	right	longHold
2022-04-27	monkeyH	3	26	right	shortHold
2022-04-27	monkeyH	3	27	left	longHold
2022-04-27	monkeyH	3	28	right	longHold
2022-04-27	monkeyH	3	29	left	longHold
2022-04-27	monkeyH	3	30	right	longHold
2022-04-27	monkeyH	3	31	left	longHold
2022-04-27	monkeyH	3	32	right	longHold
2022-04-27	monkeyH	3	33	left	longHold
2022-04-27	monkeyH	3	34	right	longHold
2022-04-27	monkeyH	3	35	left	longHold
2022-04-27	monkeyH	3	36	right	longHold
2022-04-27	monkeyH	3	37	left	longHold
2022-04-27	monkeyH	3	38	right	longHold
2022-04-27	monkeyH	3	39	left	longHold
2022-04-28	monkeyD	4	1	left	longHold
2022-04-28	monkeyD	4	2	right	longHold
2022-04-28	monkeyD	4	3	right	shortHold
2022-04-28	monkeyD	4	4	right	shortHold
2022-04-28	monkeyD	4	5	right	shortHold
2022-04-28	monkeyD	4	6	left	longHold
2022-04-28	monkeyD	4	7	right	longHold
2022-04-28	monkeyD	4	8	left	longHold
2022-04-28	monkeyD	4	9	left	shortHold
2022-04-28	monkeyD	4	10	right	longHold
2022-04-28	monkeyD	4	11	left	longHold
2022-04-28	monkeyD	4	12	right	longHold
2022-04-28	monkeyD	4	13	left	longHold
2022-04-28	monkeyD	4	14	left	shortHold
2022-04-28	monkeyD	4	15	left	shortHold
2022-04-28	monkeyD	4	16	left	shortHold
2022-04-28	monkeyD	4	17	right	longHold
2022-04-28	monkeyD	4	18	right	shortHold
2022-04-28	monkeyD	4	19	left	longHold
2022-04-28	monkeyD	4	20	right	longHold
2022-04-28	monkeyD	4	21	right	shortHold
2022-04-28	monkeyD	4	22	left	longHold
2022-04-28	monkeyD	4	23	left	shortHold
2022-04-28	monkeyD	4	24	left	shortHold
2022-04-28	monkeyD	4	25	right	longHold
2022-04-28	monkeyD	4	26	left	longHold
2022-04-28	monkeyD	4	27	left	shortHold
2022-04-28	monkeyD	4	28	left	shortHold
2022-04-28	monkeyD	4	29	right	longHold
2022-04-28	monkeyD	4	30	left	longHold
2022-04-28	monkeyD	4	31	right	longHold
2022-04-28	monkeyD	4	32	left	longHold
2022-04-28	monkeyD	4	33	left	shortHold
2022-04-28	monkeyD	4	34	right	longHold
2022-04-28	monkeyD	4	35	left	longHold
2022-04-28	monkeyD	4	36	right	longHold
2022-04-28	monkeyD	4	37	left	longHold
2022-04-28	monkeyD	4	38	left	shortHold
2022-04-28	monkeyD	4	39	left	shortHold
2022-04-28	monkeyD	4	40	left	shortHold
2022-04-28	monkeyD	4	41	left	shortHold
2022-04-28	monkeyD	4	42	left	shortHold
2022-04-28	monkeyD	4	43	right	longHold
2022-04-28	monkeyD	4	44	left	longHold
2022-04-28	monkeyD	4	45	left	shortHold
2022-04-28	monkeyD	4	46	left	shortHold
2022-04-28	monkeyD	4	47	right	longHold
2022-04-28	monkeyD	4	48	left	longHold
2022-04-28	monkeyD	4	49	right	longHold
2022-04-28	monkeyD	4	50	left	longHold
2022-04-28	monkeyD	4	51	right	longHold
2022-04-28	monkeyD	4	52	left	longHold
2022-04-28	monkeyD	4	53	right	longHold
2022-04-28	monkeyD	4	54	left	longHold
2022-04-28	monkeyD	4	55	right	longHold
2022-04-28	monkeyD	4	56	left	longHold
2022-04-28	monkeyD	4	57	right	longHold
2022-04-28	monkeyD	4	58	left	longHold
2022-04-28	monkeyD	4	59	left	shortHold
2022-04-28	monkeyD	4	60	left	shortHold
2022-04-28	monkeyD	4	61	right	longHold
2022-04-28	monkeyD	4	62	left	longHold
2022-04-28	monkeyD	4	63	left	shortHold
2022-04-28	monkeyD	4	64	left	shortHold
2022-04-28	monkeyD	4	65	left	shortHold
2022-04-28	monkeyD	4	66	left	shortHold
2022-04-28	monkeyD	4	67	right	longHold
2022-04-28	monkeyD	4	68	left	longHold
2022-04-28	monkeyD	4	69	right	longHold
2022-04-28	monkeyD	4	70	left	longHold
2022-04-28	monkeyD	4	71	left	shortHold
2022-04-28	monkeyD	4	72	right	longHold
2022-04-28	monkeyD	4	73	left	longHold
2022-04-28	monkeyD	4	74	right	longHold
2022-04-28	monkeyE	4	1	left	longHold
2022-04-28	monkeyE	4	2	right	longHold
2022-04-28	monkeyE	4	3	right	shortHold
2022-04-28	monkeyE	4	4	right	shortHold
2022-04-28	monkeyE	4	5	right	shortHold
2022-04-28	monkeyE	4	6	right	shortHold
2022-04-28	monkeyE	4	7	right	shortHold
2022-04-28	monkeyE	4	8	right	shortHold
2022-04-28	monkeyE	4	9	right	shortHold
2022-04-28	monkeyE	4	10	left	longHold
2022-04-28	monkeyE	4	11	right	longHold
2022-04-28	monkeyE	4	12	right	shortHold
2022-04-28	monkeyE	4	13	left	longHold
2022-04-28	monkeyE	4	14	left	shortHold
2022-04-28	monkeyE	4	15	left	shortHold
2022-04-28	monkeyE	4	16	left	shortHold
2022-04-28	monkeyE	4	17	left	shortHold
2022-04-28	monkeyE	4	18	left	shortHold
2022-04-28	monkeyE	4	19	left	shortHold
2022-04-28	monkeyE	4	20	left	shortHold
2022-04-28	monkeyE	4	21	right	longHold
2022-04-28	monkeyE	4	22	left	longHold
2022-04-28	monkeyE	4	23	left	shortHold
2022-04-28	monkeyE	4	24	left	shortHold
2022-04-28	monkeyE	4	25	right	longHold
2022-04-28	monkeyE	4	26	right	shortHold
2022-04-28	monkeyE	4	27	right	shortHold
2022-04-28	monkeyE	4	28	right	shortHold
2022-04-28	monkeyE	4	29	right	shortHold
2022-04-28	monkeyE	4	30	left	longHold
2022-04-28	monkeyE	4	31	right	longHold
2022-04-28	monkeyE	4	32	right	shortHold
2022-04-28	monkeyE	4	33	left	longHold
2022-04-28	monkeyE	4	34	left	shortHold
2022-04-28	monkeyE	4	35	right	longHold
2022-04-28	monkeyE	4	36	right	shortHold
2022-04-28	monkeyE	4	37	left	longHold
2022-04-28	monkeyE	4	38	right	longHold
2022-04-28	monkeyE	4	39	right	shortHold
2022-04-28	monkeyE	4	40	left	longHold
2022-04-28	monkeyE	4	41	left	shortHold
2022-04-28	monkeyE	4	42	right	longHold
2022-04-28	monkeyE	4	43	left	longHold
2022-04-28	monkeyE	4	44	right	longHold
2022-04-28	monkeyE	4	45	left	longHold
2022-04-28	monkeyE	4	46	right	longHold
2022-04-28	monkeyE	4	47	right	shortHold
2022-04-28	monkeyE	4	48	left	longHold
2022-04-28	monkeyE	4	49	right	longHold
2022-04-28	monkeyE	4	50	right	shortHold
2022-04-28	monkeyE	4	51	left	longHold
2022-04-28	monkeyE	4	52	right	longHold
2022-04-28	monkeyE	4	53	right	shortHold
2022-04-28	monkeyE	4	54	right	shortHold
2022-04-28	monkeyE	4	55	left	longHold
2022-04-28	monkeyE	4	56	right	longHold
2022-04-28	monkeyE	4	57	right	shortHold
2022-04-28	monkeyE	4	58	right	shortHold
2022-04-28	monkeyE	4	59	right	shortHold
2022-04-28	monkeyE	4	60	left	longHold
2022-04-28	monkeyE	4	61	right	longHold
2022-04-28	monkeyE	4	62	right	shortHold
2022-04-28	monkeyE	4	63	right	shortHold
2022-04-28	monkeyE	4	64	left	longHold
2022-04-28	monkeyE	4	65	right	longHold
2022-04-28	monkeyE	4	66	right	shortHold
2022-04-28	monkeyE	4	67	left	longHold
2022-04-28	monkeyE	4	68	right	longHold
2022-04-28	monkeyE	4	69	right	shortHold
2022-04-28	monkeyE	4	70	right	shortHold
2022-04-28	monkeyE	4	71	left	longHold
2022-04-28	monkeyE	4	72	right	longHold
2022-04-28	monkeyE	4	73	right	shortHold
2022-04-28	monkeyE	4	74	left	longHold
2022-04-28	monkeyE	4	75	right	longHold
2022-04-28	monkeyE	4	76	right	shortHold
2022-04-28	monkeyE	4	77	left	longHold
2022-04-28	monkeyE	4	78	right	longHold
2022-04-28	monkeyE	4	79	right	shortHold
2022-04-28	monkeyE	4	80	left	longHold
2022-04-28	monkeyE	4	81	right	longHold
2022-04-28	monkeyE	4	82	right	shortHold
2022-04-28	monkeyE	4	83	right	shortHold
2022-04-28	monkeyE	4	84	right	shortHold
2022-04-28	monkeyE	4	85	right	shortHold
2022-04-28	monkeyE	4	86	right	shortHold
2022-04-28	monkeyE	4	87	right	shortHold
2022-04-28	monkeyE	4	88	left	longHold
2022-04-28	monkeyE	4	89	right	longHold
2022-04-28	monkeyE	4	90	right	shortHold
2022-04-28	monkeyE	4	91	left	longHold
2022-04-28	monkeyE	4	92	right	longHold
2022-04-28	monkeyE	4	93	right	shortHold
2022-04-28	monkeyE	4	94	left	longHold
2022-04-28	monkeyE	4	95	right	longHold
2022-04-28	monkeyE	4	96	right	shortHold
2022-04-28	monkeyE	4	97	left	longHold
2022-04-28	monkeyE	4	98	right	longHold
2022-04-28	monkeyE	4	99	right	shortHold
2022-04-28	monkeyE	4	100	right	shortHold
2022-04-28	monkeyE	4	101	left	longHold
2022-04-28	monkeyE	4	102	right	longHold
2022-04-28	monkeyE	4	103	right	shortHold
2022-04-28	monkeyE	4	104	left	longHold
2022-04-28	monkeyE	4	105	right	longHold
2022-04-28	monkeyE	4	106	left	longHold
2022-04-28	monkeyE	4	107	left	shortHold
2022-04-28	monkeyE	4	108	right	longHold
2022-04-28	monkeyE	4	109	right	shortHold
2022-04-28	monkeyE	4	110	left	longHold
2022-04-28	monkeyE	4	111	right	longHold
2022-04-28	monkeyE	4	112	left	longHold
2022-04-28	monkeyE	4	113	right	longHold
2022-04-28	monkeyE	4	114	left	longHold
2022-04-28	monkeyE	4	115	right	longHold
2022-04-28	monkeyE	4	116	left	longHold
2022-04-28	monkeyE	4	117	right	longHold
2022-04-28	monkeyE	4	118	left	longHold
2022-04-28	monkeyE	4	119	left	shortHold
2022-04-28	monkeyE	4	120	left	shortHold
2022-04-28	monkeyE	4	121	right	longHold
2022-04-28	monkeyE	4	122	left	longHold
2022-04-28	monkeyE	4	123	right	longHold
2022-04-28	monkeyE	4	124	left	longHold
2022-04-28	monkeyE	4	125	left	shortHold
2022-04-28	monkeyE	4	126	left	shortHold
2022-04-28	monkeyE	4	127	right	longHold
2022-04-28	monkeyE	4	128	left	longHold
2022-04-28	monkeyE	4	129	right	longHold
2022-04-28	monkeyE	4	130	right	shortHold
2022-04-28	monkeyE	4	131	right	shortHold
2022-04-28	monkeyE	4	132	left	longHold
2022-04-28	monkeyH	4	1	right	longHold
2022-04-28	monkeyH	4	2	left	longHold
2022-04-28	monkeyH	4	3	right	longHold
2022-04-28	monkeyH	4	4	left	longHold
2022-04-28	monkeyH	4	5	right	longHold
2022-04-28	monkeyH	4	6	left	longHold
2022-04-28	monkeyH	4	7	right	longHold
2022-04-28	monkeyH	4	8	left	longHold
2022-04-28	monkeyH	4	9	right	longHold
2022-04-28	monkeyH	4	10	right	shortHold
2022-04-28	monkeyH	4	11	left	longHold
2022-04-28	monkeyH	4	12	right	longHold
2022-04-28	monkeyH	4	13	left	longHold
2022-04-28	monkeyH	4	14	right	longHold
2022-04-28	monkeyH	4	15	right	shortHold
2022-04-28	monkeyH	4	16	left	longHold
2022-04-28	monkeyH	4	17	right	longHold
2022-04-28	monkeyH	4	18	left	longHold
2022-04-28	monkeyH	4	19	right	longHold
2022-04-28	monkeyH	4	20	left	longHold
2022-04-29	monkeyD	5	1	right	longHold
2022-04-29	monkeyD	5	2	left	longHold
2022-04-29	monkeyD	5	3	right	longHold
2022-04-29	monkeyD	5	4	right	shortHold
2022-04-29	monkeyD	5	5	left	longHold
2022-04-29	monkeyD	5	6	left	shortHold
2022-04-29	monkeyD	5	7	right	longHold
2022-04-29	monkeyD	5	8	left	longHold
2022-04-29	monkeyD	5	9	right	longHold
2022-04-29	monkeyD	5	10	left	longHold
2022-04-29	monkeyD	5	11	left	shortHold
2022-04-29	monkeyD	5	12	left	shortHold
2022-04-29	monkeyD	5	13	left	shortHold
2022-04-29	monkeyD	5	14	right	longHold
2022-04-29	monkeyD	5	15	left	longHold
2022-04-29	monkeyD	5	16	left	shortHold
2022-04-29	monkeyD	5	17	left	shortHold
2022-04-29	monkeyD	5	18	left	shortHold
2022-04-29	monkeyD	5	19	left	shortHold
2022-04-29	monkeyD	5	20	right	longHold
2022-04-29	monkeyD	5	21	left	longHold
2022-04-29	monkeyD	5	22	left	shortHold
2022-04-29	monkeyD	5	23	left	shortHold
2022-04-29	monkeyD	5	24	left	shortHold
2022-04-29	monkeyD	5	25	left	shortHold
2022-04-29	monkeyD	5	26	right	longHold
2022-04-29	monkeyD	5	27	left	longHold
2022-04-29	monkeyD	5	28	left	shortHold
2022-04-29	monkeyD	5	29	right	longHold
2022-04-29	monkeyD	5	30	left	longHold
2022-04-29	monkeyD	5	31	left	shortHold
2022-04-29	monkeyD	5	32	left	shortHold
2022-04-29	monkeyD	5	33	right	longHold
2022-04-29	monkeyD	5	34	left	longHold
2022-04-29	monkeyD	5	35	left	shortHold
2022-04-29	monkeyD	5	36	left	shortHold
2022-04-29	monkeyD	5	37	left	shortHold
2022-04-29	monkeyD	5	38	right	longHold
2022-04-29	monkeyD	5	39	left	longHold
2022-04-29	monkeyD	5	40	left	shortHold
2022-04-29	monkeyD	5	41	left	shortHold
2022-04-29	monkeyD	5	42	left	shortHold
2022-04-29	monkeyD	5	43	left	shortHold
2022-04-29	monkeyD	5	44	right	longHold
2022-04-29	monkeyD	5	45	left	longHold
2022-04-29	monkeyD	5	46	left	shortHold
2022-04-29	monkeyD	5	47	left	shortHold
2022-04-29	monkeyD	5	48	left	shortHold
2022-04-29	monkeyD	5	49	right	longHold
2022-04-29	monkeyD	5	50	left	longHold
2022-04-29	monkeyD	5	51	left	shortHold
2022-04-29	monkeyD	5	52	left	shortHold
2022-04-29	monkeyD	5	53	right	longHold
2022-04-29	monkeyD	5	54	left	longHold
2022-04-29	monkeyD	5	55	left	shortHold
2022-04-29	monkeyD	5	56	left	shortHold
2022-04-29	monkeyD	5	57	left	shortHold
2022-04-29	monkeyD	5	58	left	shortHold
2022-04-29	monkeyD	5	59	left	shortHold
2022-04-29	monkeyD	5	60	right	longHold
2022-04-29	monkeyD	5	61	left	longHold
2022-04-29	monkeyD	5	62	left	shortHold
2022-04-29	monkeyD	5	63	right	longHold
2022-04-29	monkeyD	5	64	left	longHold
2022-04-29	monkeyD	5	65	right	longHold
2022-04-29	monkeyD	5	66	left	longHold
2022-04-29	monkeyD	5	67	left	shortHold
2022-04-29	monkeyD	5	68	left	shortHold
2022-04-29	monkeyD	5	69	left	shortHold
2022-04-29	monkeyD	5	70	left	shortHold
2022-04-29	monkeyD	5	71	left	shortHold
2022-04-29	monkeyD	5	72	left	shortHold
2022-04-29	monkeyD	5	73	right	longHold
2022-04-29	monkeyD	5	74	left	longHold
2022-04-29	monkeyD	5	75	right	longHold
2022-04-29	monkeyD	5	76	left	longHold
2022-04-29	monkeyE	5	1	right	shortHold
2022-04-29	monkeyE	5	2	right	shortHold
2022-04-29	monkeyE	5	3	left	longHold
2022-04-29	monkeyE	5	4	right	longHold
2022-04-29	monkeyE	5	5	right	shortHold
2022-04-29	monkeyE	5	6	right	shortHold
2022-04-29	monkeyE	5	7	right	shortHold
2022-04-29	monkeyE	5	8	right	shortHold
2022-04-29	monkeyE	5	9	left	longHold
2022-04-29	monkeyE	5	10	right	longHold
2022-04-29	monkeyE	5	11	right	shortHold
2022-04-29	monkeyE	5	12	right	shortHold
2022-04-29	monkeyE	5	13	right	shortHold
2022-04-29	monkeyE	5	14	right	shortHold
2022-04-29	monkeyE	5	15	right	shortHold
2022-04-29	monkeyE	5	16	right	shortHold
2022-04-29	monkeyE	5	17	left	longHold
2022-04-29	monkeyE	5	18	right	longHold
2022-04-29	monkeyE	5	19	right	shortHold
2022-04-29	monkeyE	5	20	left	longHold
2022-04-29	monkeyE	5	21	right	longHold
2022-04-29	monkeyE	5	22	left	longHold
2022-04-29	monkeyE	5	23	right	longHold
2022-04-29	monkeyE	5	24	right	shortHold
2022-04-29	monkeyE	5	25	right	shortHold
2022-04-29	monkeyE	5	26	left	longHold
2022-04-29	monkeyE	5	27	right	longHold
2022-04-29	monkeyE	5	28	right	shortHold
2022-04-29	monkeyE	5	29	left	longHold
2022-04-29	monkeyE	5	30	right	longHold
2022-04-29	monkeyE	5	31	left	longHold
2022-04-29	monkeyE	5	32	right	longHold
2022-04-29	monkeyE	5	33	right	shortHold
2022-04-29	monkeyE	5	34	right	shortHold
2022-04-29	monkeyE	5	35	left	longHold
2022-04-29	monkeyE	5	36	left	shortHold
2022-04-29	monkeyE	5	37	left	shortHold
2022-04-29	monkeyE	5	38	right	longHold
2022-04-29	monkeyE	5	39	left	longHold
2022-04-29	monkeyE	5	40	left	shortHold
2022-04-29	monkeyE	5	41	right	longHold
2022-04-29	monkeyE	5	42	right	shortHold
2022-04-29	monkeyE	5	43	left	longHold
2022-04-29	monkeyE	5	44	left	shortHold
2022-04-29	monkeyE	5	45	right	longHold
2022-04-29	monkeyE	5	46	right	shortHold
2022-04-29	monkeyE	5	47	right	shortHold
2022-04-29	monkeyE	5	48	right	shortHold
2022-04-29	monkeyE	5	49	right	shortHold
2022-04-29	monkeyE	5	50	right	shortHold
2022-04-29	monkeyE	5	51	left	longHold
2022-04-29	monkeyE	5	52	right	longHold
2022-04-29	monkeyE	5	53	left	longHold
2022-04-29	monkeyE	5	54	right	longHold
2022-04-29	monkeyE	5	55	right	shortHold
2022-04-29	monkeyE	5	56	right	shortHold
2022-04-29	monkeyE	5	57	left	longHold
2022-04-29	monkeyE	5	58	right	longHold
2022-04-29	monkeyE	5	59	right	shortHold
2022-04-29	monkeyE	5	60	left	longHold
2022-04-29	monkeyE	5	61	right	longHold
2022-04-29	monkeyE	5	62	right	shortHold
2022-04-29	monkeyE	5	63	right	shortHold
2022-04-29	monkeyE	5	64	right	shortHold
2022-04-29	monkeyE	5	65	left	longHold
2022-04-29	monkeyE	5	66	left	shortHold
2022-04-29	monkeyE	5	67	right	longHold
2022-04-29	monkeyE	5	68	left	longHold
2022-04-29	monkeyE	5	69	left	shortHold
2022-04-29	monkeyE	5	70	right	longHold
2022-04-29	monkeyE	5	71	left	longHold
2022-04-29	monkeyE	5	72	right	longHold
2022-04-29	monkeyE	5	73	right	shortHold
2022-04-29	monkeyE	5	74	right	shortHold
2022-04-29	monkeyE	5	75	right	shortHold
2022-04-29	monkeyE	5	76	left	longHold
2022-04-29	monkeyE	5	77	left	shortHold
2022-04-29	monkeyE	5	78	right	longHold
2022-04-29	monkeyE	5	79	right	shortHold
2022-04-29	monkeyE	5	80	left	longHold
2022-04-29	monkeyE	5	81	right	longHold
2022-04-29	monkeyE	5	82	right	shortHold
2022-04-29	monkeyE	5	83	right	shortHold
2022-04-29	monkeyE	5	84	left	longHold
2022-04-29	monkeyE	5	85	right	longHold
2022-04-29	monkeyE	5	86	right	shortHold
2022-04-29	monkeyE	5	87	right	shortHold
2022-04-29	monkeyE	5	88	right	shortHold
2022-04-29	monkeyE	5	89	left	longHold
2022-04-29	monkeyE	5	90	right	longHold
2022-04-29	monkeyE	5	91	right	shortHold
2022-04-29	monkeyE	5	92	left	longHold
2022-04-29	monkeyE	5	93	right	longHold
2022-04-29	monkeyE	5	94	right	shortHold
2022-04-29	monkeyE	5	95	right	shortHold
2022-04-29	monkeyE	5	96	left	longHold
2022-04-29	monkeyE	5	97	right	longHold
2022-04-29	monkeyE	5	98	right	shortHold
2022-04-29	monkeyE	5	99	left	longHold
2022-04-29	monkeyE	5	100	right	longHold
2022-04-29	monkeyE	5	101	left	longHold
2022-04-29	monkeyE	5	102	left	shortHold
2022-04-29	monkeyE	5	103	right	longHold
2022-04-29	monkeyE	5	104	right	shortHold
2022-04-29	monkeyE	5	105	left	longHold
2022-04-29	monkeyE	5	106	right	longHold
2022-04-29	monkeyE	5	107	right	shortHold
2022-04-29	monkeyE	5	108	right	shortHold
2022-04-29	monkeyE	5	109	left	longHold
2022-04-29	monkeyE	5	110	right	longHold
2022-04-29	monkeyE	5	111	left	longHold
2022-04-29	monkeyE	5	112	right	longHold
2022-04-29	monkeyE	5	113	right	shortHold
2022-04-29	monkeyE	5	114	left	longHold
2022-04-29	monkeyE	5	115	right	longHold
2022-04-29	monkeyE	5	116	left	longHold
2022-04-29	monkeyE	5	117	right	longHold
2022-04-29	monkeyE	5	118	right	shortHold
2022-04-29	monkeyE	5	119	left	longHold
2022-04-29	monkeyE	5	120	left	shortHold
2022-04-29	monkeyE	5	121	left	shortHold
2022-04-29	monkeyE	5	122	right	longHold
2022-04-29	monkeyE	5	123	right	shortHold
2022-04-29	monkeyE	5	124	left	longHold
2022-04-29	monkeyE	5	125	left	shortHold
2022-04-29	monkeyE	5	126	right	longHold
2022-04-29	monkeyE	5	127	left	longHold
2022-04-29	monkeyE	5	128	right	longHold
2022-04-29	monkeyH	5	1	right	longHold
2022-04-29	monkeyH	5	2	left	longHold
2022-04-29	monkeyH	5	3	right	longHold
2022-04-29	monkeyH	5	4	right	shortHold
2022-04-29	monkeyH	5	5	left	longHold
2022-04-29	monkeyH	5	6	right	longHold
2022-04-29	monkeyH	5	7	left	longHold
2022-04-29	monkeyH	5	8	right	longHold
2022-04-29	monkeyH	5	9	left	longHold
2022-04-29	monkeyH	5	10	right	longHold
2022-04-29	monkeyH	5	11	left	longHold
2022-04-29	monkeyH	5	12	right	longHold
2022-04-29	monkeyH	5	13	left	longHold
2022-04-29	monkeyH	5	14	right	longHold
2022-04-29	monkeyH	5	15	left	longHold
2022-04-29	monkeyH	5	16	right	longHold
2022-04-29	monkeyH	5	17	left	longHold
2022-04-29	monkeyH	5	18	right	longHold
2022-04-29	monkeyH	5	19	left	longHold
2022-04-29	monkeyH	5	20	right	longHold
2022-04-29	monkeyH	5	21	left	longHold
2022-04-29	monkeyH	5	22	right	longHold
2022-04-29	monkeyH	5	23	left	longHold
2022-04-29	monkeyH	5	24	right	longHold
2022-04-29	monkeyH	5	25	left	longHold
2022-04-29	monkeyH	5	26	right	longHold
2022-04-29	monkeyH	5	27	left	longHold
2022-04-29	monkeyH	5	28	right	longHold
2022-04-29	monkeyH	5	29	left	longHold
2022-04-29	monkeyH	5	30	right	longHold
2022-04-29	monkeyH	5	31	right	shortHold
2022-04-29	monkeyH	5	32	left	longHold
2022-04-29	monkeyH	5	33	right	longHold
2022-04-29	monkeyH	5	34	left	longHold
2022-04-29	monkeyH	5	35	right	longHold
2022-04-29	monkeyH	5	36	left	longHold
2022-04-29	monkeyH	5	37	right	longHold
2022-04-29	monkeyH	5	38	left	longHold
2022-04-29	monkeyH	5	39	right	longHold
2022-04-29	monkeyH	5	40	left	longHold
2022-05-02	monkeyD	6	1	right	shortHold
2022-05-02	monkeyD	6	2	left	longHold
2022-05-02	monkeyD	6	3	left	shortHold
2022-05-02	monkeyD	6	4	right	longHold
2022-05-02	monkeyD	6	5	right	shortHold
2022-05-02	monkeyD	6	6	left	longHold
2022-05-02	monkeyD	6	7	right	longHold
2022-05-02	monkeyD	6	8	left	longHold
2022-05-02	monkeyD	6	9	right	longHold
2022-05-02	monkeyD	6	10	left	longHold
2022-05-02	monkeyD	6	11	right	longHold
2022-05-02	monkeyD	6	12	left	longHold
2022-05-02	monkeyD	6	13	right	longHold
2022-05-02	monkeyD	6	14	left	longHold
2022-05-02	monkeyD	6	15	left	shortHold
2022-05-02	monkeyD	6	16	right	longHold
2022-05-02	monkeyD	6	17	left	longHold
2022-05-02	monkeyD	6	18	right	longHold
2022-05-02	monkeyE	6	1	left	shortHold
2022-05-02	monkeyE	6	2	left	shortHold
2022-05-02	monkeyE	6	3	right	longHold
2022-05-02	monkeyE	6	4	left	longHold
2022-05-02	monkeyE	6	5	right	longHold
2022-05-02	monkeyE	6	6	right	shortHold
2022-05-02	monkeyE	6	7	left	longHold
2022-05-02	monkeyE	6	8	right	longHold
2022-05-02	monkeyE	6	9	left	longHold
2022-05-02	monkeyE	6	10	right	longHold
2022-05-02	monkeyE	6	11	right	shortHold
2022-05-02	monkeyE	6	12	left	longHold
2022-05-02	monkeyE	6	13	right	longHold
2022-05-02	monkeyE	6	14	left	longHold
2022-05-02	monkeyE	6	15	right	longHold
2022-05-02	monkeyE	6	16	left	longHold
2022-05-02	monkeyE	6	17	right	longHold
2022-05-02	monkeyE	6	18	left	longHold
2022-05-02	monkeyE	6	19	right	longHold
2022-05-02	monkeyE	6	20	right	shortHold
2022-05-02	monkeyE	6	21	left	longHold
2022-05-02	monkeyE	6	22	right	longHold
2022-05-02	monkeyE	6	23	right	shortHold
2022-05-02	monkeyE	6	24	right	shortHold
2022-05-02	monkeyE	6	25	right	shortHold
2022-05-02	monkeyE	6	26	left	longHold
2022-05-02	monkeyE	6	27	left	shortHold
2022-05-02	monkeyE	6	28	right	longHold
2022-05-02	monkeyE	6	29	right	shortHold
2022-05-02	monkeyE	6	30	left	longHold
2022-05-02	monkeyE	6	31	right	longHold
2022-05-02	monkeyE	6	32	right	shortHold
2022-05-02	monkeyE	6	33	left	longHold
2022-05-02	monkeyE	6	34	right	longHold
2022-05-02	monkeyE	6	35	left	longHold
2022-05-02	monkeyE	6	36	right	longHold
2022-05-02	monkeyE	6	37	right	shortHold
2022-05-02	monkeyE	6	38	right	shortHold
2022-05-02	monkeyE	6	39	right	shortHold
2022-05-02	monkeyE	6	40	left	longHold
2022-05-02	monkeyE	6	41	right	longHold
2022-05-02	monkeyE	6	42	right	shortHold
2022-05-02	monkeyE	6	43	right	shortHold
2022-05-02	monkeyE	6	44	left	longHold
2022-05-02	monkeyE	6	45	left	shortHold
2022-05-02	monkeyE	6	46	right	longHold
2022-05-02	monkeyE	6	47	left	longHold
2022-05-02	monkeyE	6	48	left	shortHold
2022-05-02	monkeyE	6	49	right	longHold
2022-05-02	monkeyE	6	50	left	longHold
2022-05-02	monkeyE	6	51	right	longHold
2022-05-02	monkeyE	6	52	right	shortHold
2022-05-02	monkeyE	6	53	left	longHold
2022-05-02	monkeyE	6	54	left	shortHold
2022-05-02	monkeyE	6	55	right	longHold
2022-05-02	monkeyE	6	56	left	longHold
2022-05-02	monkeyE	6	57	left	shortHold
2022-05-02	monkeyE	6	58	right	longHold
2022-05-02	monkeyE	6	59	left	longHold
2022-05-02	monkeyE	6	60	left	shortHold
2022-05-02	monkeyE	6	61	left	shortHold
2022-05-02	monkeyE	6	62	right	longHold
2022-05-02	monkeyE	6	63	left	longHold
2022-05-02	monkeyE	6	64	left	shortHold
2022-05-02	monkeyE	6	65	right	longHold
2022-05-02	monkeyE	6	66	right	shortHold
2022-05-02	monkeyE	6	67	left	longHold
2022-05-02	monkeyE	6	68	left	shortHold
2022-05-02	monkeyE	6	69	right	longHold
2022-05-02	monkeyE	6	70	left	longHold
2022-05-02	monkeyE	6	71	left	shortHold
2022-05-02	monkeyE	6	72	left	shortHold
2022-05-02	monkeyE	6	73	right	longHold
2022-05-02	monkeyE	6	74	left	longHold
2022-05-02	monkeyE	6	75	left	shortHold
2022-05-02	monkeyE	6	76	right	longHold
2022-05-02	monkeyE	6	77	right	shortHold
2022-05-02	monkeyE	6	78	left	longHold
2022-05-02	monkeyE	6	79	left	shortHold
2022-05-02	monkeyE	6	80	left	shortHold
2022-05-02	monkeyE	6	81	right	longHold
2022-05-02	monkeyE	6	82	right	shortHold
2022-05-02	monkeyE	6	83	right	shortHold
2022-05-02	monkeyE	6	84	left	longHold
2022-05-02	monkeyE	6	85	right	longHold
2022-05-02	monkeyE	6	86	right	shortHold
2022-05-02	monkeyE	6	87	left	longHold
2022-05-02	monkeyE	6	88	right	longHold
2022-05-02	monkeyE	6	89	right	shortHold
2022-05-02	monkeyE	6	90	left	longHold
2022-05-02	monkeyE	6	91	left	shortHold
2022-05-02	monkeyE	6	92	right	longHold
2022-05-02	monkeyE	6	93	left	longHold
2022-05-02	monkeyE	6	94	right	longHold
2022-05-02	monkeyE	6	95	left	longHold
2022-05-02	monkeyE	6	96	left	shortHold
2022-05-02	monkeyE	6	97	left	shortHold
2022-05-02	monkeyE	6	98	right	longHold
2022-05-02	monkeyE	6	99	left	longHold
2022-05-02	monkeyE	6	100	left	shortHold
2022-05-02	monkeyE	6	101	right	longHold
2022-05-02	monkeyE	6	102	left	longHold
2022-05-02	monkeyE	6	103	right	longHold
2022-05-02	monkeyE	6	104	left	longHold
2022-05-02	monkeyE	6	105	right	longHold
2022-05-02	monkeyE	6	106	right	shortHold
2022-05-02	monkeyE	6	107	left	longHold
2022-05-02	monkeyE	6	108	right	longHold
2022-05-02	monkeyE	6	109	left	longHold
2022-05-02	monkeyE	6	110	right	longHold
2022-05-02	monkeyE	6	111	right	shortHold
2022-05-02	monkeyE	6	112	left	longHold
2022-05-02	monkeyE	6	113	right	longHold
2022-05-02	monkeyE	6	114	left	longHold
2022-05-02	monkeyH	6	1	left	longHold
2022-05-02	monkeyH	6	2	right	longHold
2022-05-02	monkeyH	6	3	left	longHold
2022-05-02	monkeyH	6	4	right	longHold
2022-05-02	monkeyH	6	5	left	longHold
2022-05-02	monkeyH	6	6	right	longHold
2022-05-02	monkeyH	6	7	left	longHold
2022-05-02	monkeyH	6	8	left	shortHold
2022-05-02	monkeyH	6	9	right	longHold
2022-05-02	monkeyH	6	10	left	longHold
2022-05-02	monkeyH	6	11	right	longHold
2022-05-02	monkeyH	6	12	left	longHold
2022-05-02	monkeyH	6	13	right	longHold
2022-05-02	monkeyH	6	14	left	longHold
2022-05-02	monkeyH	6	15	right	longHold
2022-05-02	monkeyH	6	16	left	longHold
2022-05-02	monkeyH	6	17	right	longHold
2022-05-02	monkeyH	6	18	left	longHold
2022-05-02	monkeyH	6	19	right	longHold
2022-05-02	monkeyH	6	20	left	longHold
2022-05-02	monkeyH	6	21	right	longHold
2022-05-02	monkeyH	6	22	left	longHold
2022-05-02	monkeyH	6	23	right	longHold
2022-05-02	monkeyH	6	24	left	longHold
2022-05-02	monkeyH	6	25	right	longHold
2022-05-02	monkeyH	6	26	left	longHold
2022-05-02	monkeyH	6	27	right	longHold
2022-05-02	monkeyH	6	28	left	longHold
2022-05-02	monkeyH	6	29	right	longHold
2022-05-02	monkeyH	6	30	left	longHold
2022-05-02	monkeyH	6	31	right	longHold
2022-05-02	monkeyH	6	32	left	longHold
2022-05-02	monkeyH	6	33	right	longHold
2022-05-02	monkeyH	6	34	left	longHold
2022-05-02	monkeyH	6	35	right	longHold
2022-05-02	monkeyH	6	36	left	longHold
2022-05-02	monkeyH	6	37	right	longHold
2022-05-02	monkeyH	6	38	left	longHold
2022-05-02	monkeyH	6	39	right	longHold
2022-05-02	monkeyH	6	40	left	longHold
2022-05-02	monkeyH	6	41	right	longHold
2022-05-02	monkeyH	6	42	left	longHold
2022-05-03	monkeyD	7	1	right	longHold
2022-05-03	monkeyD	7	2	left	longHold
2022-05-03	monkeyD	7	3	right	longHold
2022-05-03	monkeyD	7	4	left	longHold
2022-05-03	monkeyD	7	5	right	longHold
2022-05-03	monkeyD	7	6	left	longHold
2022-05-03	monkeyD	7	7	left	shortHold
2022-05-03	monkeyD	7	8	left	shortHold
2022-05-03	monkeyD	7	9	left	shortHold
2022-05-03	monkeyD	7	10	right	longHold
2022-05-03	monkeyD	7	11	left	longHold
2022-05-03	monkeyD	7	12	left	shortHold
2022-05-03	monkeyD	7	13	left	shortHold
2022-05-03	monkeyD	7	14	right	longHold
2022-05-03	monkeyD	7	15	left	longHold
2022-05-03	monkeyD	7	16	right	longHold
2022-05-03	monkeyD	7	17	left	longHold
2022-05-03	monkeyD	7	18	right	longHold
2022-05-03	monkeyD	7	19	right	shortHold
2022-05-03	monkeyD	7	20	left	longHold
2022-05-03	monkeyD	7	21	right	longHold
2022-05-03	monkeyD	7	22	left	longHold
2022-05-03	monkeyD	7	23	left	shortHold
2022-05-03	monkeyD	7	24	left	shortHold
2022-05-03	monkeyD	7	25	right	longHold
2022-05-03	monkeyD	7	26	left	longHold
2022-05-03	monkeyD	7	27	left	shortHold
2022-05-03	monkeyD	7	28	left	shortHold
2022-05-03	monkeyD	7	29	right	longHold
2022-05-03	monkeyD	7	30	left	longHold
2022-05-03	monkeyD	7	31	left	shortHold
2022-05-03	monkeyD	7	32	left	shortHold
2022-05-03	monkeyD	7	33	right	longHold
2022-05-03	monkeyD	7	34	left	longHold
2022-05-03	monkeyD	7	35	right	longHold
2022-05-03	monkeyD	7	36	right	shortHold
2022-05-03	monkeyD	7	37	right	shortHold
2022-05-03	monkeyD	7	38	left	longHold
2022-05-03	monkeyD	7	39	right	longHold
2022-05-03	monkeyD	7	40	right	shortHold
2022-05-03	monkeyD	7	41	left	longHold
2022-05-03	monkeyD	7	42	right	longHold
2022-05-03	monkeyD	7	43	right	shortHold
2022-05-03	monkeyD	7	44	left	longHold
2022-05-03	monkeyD	7	45	left	shortHold
2022-05-03	monkeyD	7	46	left	shortHold
2022-05-03	monkeyD	7	47	right	longHold
2022-05-03	monkeyD	7	48	left	longHold
2022-05-03	monkeyD	7	49	right	longHold
2022-05-03	monkeyD	7	50	right	shortHold
2022-05-03	monkeyD	7	51	left	longHold
2022-05-03	monkeyD	7	52	left	shortHold
2022-05-03	monkeyD	7	53	left	shortHold
2022-05-03	monkeyD	7	54	right	longHold
2022-05-03	monkeyD	7	55	left	longHold
2022-05-03	monkeyD	7	56	right	longHold
2022-05-03	monkeyD	7	57	left	longHold
2022-05-03	monkeyD	7	58	right	longHold
2022-05-03	monkeyD	7	59	left	longHold
2022-05-03	monkeyD	7	60	left	shortHold
2022-05-03	monkeyD	7	61	left	shortHold
2022-05-03	monkeyD	7	62	left	shortHold
2022-05-03	monkeyD	7	63	left	shortHold
2022-05-03	monkeyD	7	64	left	shortHold
2022-05-03	monkeyD	7	65	left	shortHold
2022-05-03	monkeyD	7	66	left	shortHold
2022-05-03	monkeyD	7	67	left	shortHold
2022-05-03	monkeyD	7	68	right	longHold
2022-05-03	monkeyD	7	69	left	longHold
2022-05-03	monkeyD	7	70	left	shortHold
2022-05-03	monkeyD	7	71	left	shortHold
2022-05-03	monkeyD	7	72	left	shortHold
2022-05-03	monkeyD	7	73	left	shortHold
2022-05-03	monkeyD	7	74	right	longHold
2022-05-03	monkeyD	7	75	left	longHold
2022-05-03	monkeyD	7	76	left	shortHold
2022-05-03	monkeyD	7	77	left	shortHold
2022-05-03	monkeyD	7	78	right	longHold
2022-05-03	monkeyD	7	79	left	longHold
2022-05-03	monkeyD	7	80	right	longHold
2022-05-03	monkeyD	7	81	left	longHold
2022-05-03	monkeyD	7	82	left	shortHold
2022-05-03	monkeyE	7	1	right	longHold
2022-05-03	monkeyE	7	2	left	longHold
2022-05-03	monkeyE	7	3	right	longHold
2022-05-03	monkeyE	7	4	right	shortHold
2022-05-03	monkeyE	7	5	left	longHold
2022-05-03	monkeyE	7	6	right	longHold
2022-05-03	monkeyE	7	7	right	shortHold
2022-05-03	monkeyE	7	8	left	longHold
2022-05-03	monkeyE	7	9	right	longHold
2022-05-03	monkeyE	7	10	right	shortHold
2022-05-03	monkeyE	7	11	right	shortHold
2022-05-03	monkeyE	7	12	left	longHold
2022-05-03	monkeyE	7	13	right	longHold
2022-05-03	monkeyE	7	14	left	longHold
2022-05-03	monkeyE	7	15	right	longHold
2022-05-03	monkeyE	7	16	left	longHold
2022-05-03	monkeyE	7	17	right	longHold
2022-05-03	monkeyE	7	18	right	shortHold
2022-05-03	monkeyE	7	19	left	longHold
2022-05-03	monkeyE	7	20	right	longHold
2022-05-03	monkeyE	7	21	left	longHold
2022-05-03	monkeyE	7	22	right	longHold
2022-05-03	monkeyE	7	23	left	longHold
2022-05-03	monkeyE	7	24	right	longHold
2022-05-03	monkeyE	7	25	left	longHold
2022-05-03	monkeyE	7	26	right	longHold
2022-05-03	monkeyE	7	27	left	longHold
2022-05-03	monkeyE	7	28	left	shortHold
2022-05-03	monkeyE	7	29	right	longHold
2022-05-03	monkeyE	7	30	left	longHold
2022-05-03	monkeyE	7	31	right	longHold
2022-05-03	monkeyE	7	32	right	shortHold
2022-05-03	monkeyE	7	33	left	longHold
2022-05-03	monkeyE	7	34	left	shortHold
2022-05-03	monkeyE	7	35	right	longHold
2022-05-03	monkeyE	7	36	right	shortHold
2022-05-03	monkeyE	7	37	left	longHold
2022-05-03	monkeyE	7	38	left	shortHold
2022-05-03	monkeyE	7	39	right	longHold
2022-05-03	monkeyE	7	40	left	longHold
2022-05-03	monkeyE	7	41	left	shortHold
2022-05-03	monkeyE	7	42	left	shortHold
2022-05-03	monkeyE	7	43	left	shortHold
2022-05-03	monkeyE	7	44	right	longHold
2022-05-03	monkeyE	7	45	right	shortHold
2022-05-03	monkeyE	7	46	left	longHold
2022-05-03	monkeyE	7	47	right	longHold
2022-05-03	monkeyE	7	48	left	longHold
2022-05-03	monkeyE	7	49	left	shortHold
2022-05-03	monkeyE	7	50	right	longHold
2022-05-03	monkeyE	7	51	left	longHold
2022-05-03	monkeyE	7	52	left	shortHold
2022-05-03	monkeyE	7	53	right	longHold
2022-05-03	monkeyE	7	54	right	shortHold
2022-05-03	monkeyE	7	55	right	shortHold
2022-05-03	monkeyE	7	56	left	longHold
2022-05-03	monkeyE	7	57	right	longHold
2022-05-03	monkeyE	7	58	left	longHold
2022-05-03	monkeyE	7	59	left	shortHold
2022-05-03	monkeyE	7	60	right	longHold
2022-05-03	monkeyE	7	61	left	longHold
2022-05-03	monkeyE	7	62	right	longHold
2022-05-03	monkeyE	7	63	right	shortHold
2022-05-03	monkeyE	7	64	right	shortHold
2022-05-03	monkeyE	7	65	left	longHold
2022-05-03	monkeyE	7	66	left	shortHold
2022-05-03	monkeyE	7	67	left	shortHold
2022-05-03	monkeyE	7	68	left	shortHold
2022-05-03	monkeyE	7	69	left	shortHold
2022-05-03	monkeyE	7	70	left	shortHold
2022-05-03	monkeyE	7	71	right	longHold
2022-05-03	monkeyE	7	72	left	longHold
2022-05-03	monkeyE	7	73	right	longHold
2022-05-03	monkeyE	7	74	right	shortHold
2022-05-03	monkeyE	7	75	right	shortHold
2022-05-03	monkeyE	7	76	left	longHold
2022-05-03	monkeyE	7	77	right	longHold
2022-05-03	monkeyE	7	78	left	longHold
2022-05-03	monkeyE	7	79	left	shortHold
2022-05-03	monkeyE	7	80	right	longHold
2022-05-03	monkeyE	7	81	right	shortHold
2022-05-03	monkeyE	7	82	right	shortHold
2022-05-03	monkeyE	7	83	left	longHold
2022-05-03	monkeyE	7	84	right	longHold
2022-05-03	monkeyE	7	85	right	shortHold
2022-05-03	monkeyE	7	86	right	shortHold
2022-05-03	monkeyE	7	87	right	shortHold
2022-05-03	monkeyE	7	88	right	shortHold
2022-05-03	monkeyE	7	89	left	longHold
2022-05-03	monkeyE	7	90	right	longHold
2022-05-03	monkeyE	7	91	left	longHold
2022-05-03	monkeyE	7	92	right	longHold
2022-05-03	monkeyE	7	93	left	longHold
2022-05-03	monkeyE	7	94	right	longHold
2022-05-03	monkeyE	7	95	right	shortHold
2022-05-03	monkeyE	7	96	left	longHold
2022-05-03	monkeyE	7	97	right	longHold
2022-05-03	monkeyE	7	98	right	shortHold
2022-05-03	monkeyE	7	99	left	longHold
2022-05-03	monkeyE	7	100	right	longHold
2022-05-03	monkeyE	7	101	left	longHold
2022-05-03	monkeyE	7	102	left	shortHold
2022-05-03	monkeyE	7	103	left	shortHold
2022-05-03	monkeyE	7	104	right	longHold
2022-05-03	monkeyE	7	105	left	longHold
2022-05-03	monkeyE	7	106	right	longHold
2022-05-03	monkeyE	7	107	right	shortHold
2022-05-03	monkeyE	7	108	left	longHold
2022-05-03	monkeyE	7	109	left	shortHold
2022-05-03	monkeyE	7	110	right	longHold
2022-05-03	monkeyE	7	111	right	shortHold
2022-05-03	monkeyE	7	112	right	shortHold
2022-05-03	monkeyE	7	113	left	longHold
2022-05-03	monkeyE	7	114	left	shortHold
2022-05-03	monkeyE	7	115	left	shortHold
2022-05-03	monkeyH	7	1	left	longHold
2022-05-03	monkeyH	7	2	right	longHold
2022-05-03	monkeyH	7	3	left	longHold
2022-05-03	monkeyH	7	4	right	longHold
2022-05-03	monkeyH	7	5	left	longHold
2022-05-03	monkeyH	7	6	right	longHold
2022-05-03	monkeyH	7	7	left	longHold
2022-05-03	monkeyH	7	8	right	longHold
2022-05-03	monkeyH	7	9	left	longHold
2022-05-03	monkeyH	7	10	right	longHold
2022-05-03	monkeyH	7	11	left	longHold
2022-05-03	monkeyH	7	12	right	longHold
2022-05-03	monkeyH	7	13	left	longHold
2022-05-03	monkeyH	7	14	right	longHold
2022-05-03	monkeyH	7	15	left	longHold
2022-05-03	monkeyH	7	16	right	longHold
2022-05-03	monkeyH	7	17	left	longHold
2022-05-03	monkeyH	7	18	right	longHold
2022-05-03	monkeyH	7	19	left	longHold
2022-05-03	monkeyH	7	20	right	longHold
2022-05-03	monkeyH	7	21	left	longHold
2022-05-03	monkeyH	7	22	right	longHold
2022-05-03	monkeyH	7	23	left	longHold
2022-05-03	monkeyH	7	24	right	longHold
2022-05-03	monkeyH	7	25	left	longHold
2022-05-03	monkeyH	7	26	right	longHold
2022-05-04	monkeyD	8	1	right	longHold
2022-05-04	monkeyD	8	2	left	longHold
2022-05-04	monkeyD	8	3	left	shortHold
2022-05-04	monkeyD	8	4	left	shortHold
2022-05-04	monkeyD	8	5	right	longHold
2022-05-04	monkeyD	8	6	right	shortHold
2022-05-04	monkeyD	8	7	left	longHold
2022-05-04	monkeyD	8	8	right	longHold
2022-05-04	monkeyD	8	9	right	shortHold
2022-05-04	monkeyD	8	10	right	shortHold
2022-05-04	monkeyD	8	11	left	longHold
2022-05-04	monkeyD	8	12	right	longHold
2022-05-04	monkeyD	8	13	left	longHold
2022-05-04	monkeyD	8	14	left	shortHold
2022-05-04	monkeyD	8	15	left	shortHold
2022-05-04	monkeyD	8	16	left	shortHold
2022-05-04	monkeyD	8	17	left	shortHold
2022-05-04	monkeyD	8	18	left	shortHold
2022-05-04	monkeyD	8	19	left	shortHold
2022-05-04	monkeyD	8	20	left	shortHold
2022-05-04	monkeyD	8	21	right	longHold
2022-05-04	monkeyD	8	22	left	longHold
2022-05-04	monkeyD	8	23	right	longHold
2022-05-04	monkeyD	8	24	left	longHold
2022-05-04	monkeyD	8	25	left	shortHold
2022-05-04	monkeyD	8	26	left	shortHold
2022-05-04	monkeyD	8	27	left	shortHold
2022-05-04	monkeyD	8	28	left	shortHold
2022-05-04	monkeyD	8	29	left	shortHold
2022-05-04	monkeyD	8	30	left	shortHold
2022-05-04	monkeyD	8	31	right	longHold
2022-05-04	monkeyD	8	32	left	longHold
2022-05-04	monkeyD	8	33	right	longHold
2022-05-04	monkeyD	8	34	right	shortHold
2022-05-04	monkeyD	8	35	left	longHold
2022-05-04	monkeyD	8	36	left	shortHold
2022-05-04	monkeyD	8	37	left	shortHold
2022-05-04	monkeyD	8	38	left	shortHold
2022-05-04	monkeyD	8	39	left	shortHold
2022-05-04	monkeyD	8	40	left	shortHold
2022-05-04	monkeyD	8	41	left	shortHold
2022-05-04	monkeyD	8	42	left	shortHold
2022-05-04	monkeyD	8	43	left	shortHold
2022-05-04	monkeyD	8	44	left	shortHold
2022-05-04	monkeyD	8	45	left	shortHold
2022-05-04	monkeyD	8	46	right	longHold
2022-05-04	monkeyD	8	47	right	shortHold
2022-05-04	monkeyD	8	48	left	longHold
2022-05-04	monkeyD	8	49	left	shortHold
2022-05-04	monkeyD	8	50	left	shortHold
2022-05-04	monkeyD	8	51	left	shortHold
2022-05-04	monkeyD	8	52	left	shortHold
2022-05-04	monkeyD	8	53	left	shortHold
2022-05-04	monkeyD	8	54	right	longHold
2022-05-04	monkeyD	8	55	left	longHold
2022-05-04	monkeyD	8	56	left	shortHold
2022-05-04	monkeyD	8	57	left	shortHold
2022-05-04	monkeyD	8	58	left	shortHold
2022-05-04	monkeyD	8	59	left	shortHold
2022-05-04	monkeyD	8	60	left	shortHold
2022-05-04	monkeyD	8	61	left	shortHold
2022-05-04	monkeyD	8	62	right	longHold
2022-05-04	monkeyD	8	63	left	longHold
2022-05-04	monkeyD	8	64	right	longHold
2022-05-04	monkeyD	8	65	left	longHold
2022-05-04	monkeyD	8	66	right	longHold
2022-05-04	monkeyD	8	67	left	longHold
2022-05-04	monkeyD	8	68	left	shortHold
2022-05-04	monkeyD	8	69	left	shortHold
2022-05-04	monkeyD	8	70	left	shortHold
2022-05-04	monkeyD	8	71	left	shortHold
2022-05-04	monkeyD	8	72	left	shortHold
2022-05-04	monkeyD	8	73	left	shortHold
2022-05-04	monkeyD	8	74	left	shortHold
2022-05-04	monkeyD	8	75	left	shortHold
2022-05-04	monkeyD	8	76	left	shortHold
2022-05-04	monkeyD	8	77	left	shortHold
2022-05-04	monkeyD	8	78	right	longHold
2022-05-04	monkeyD	8	79	left	longHold
2022-05-04	monkeyD	8	80	left	shortHold
2022-05-04	monkeyD	8	81	left	shortHold
2022-05-04	monkeyD	8	82	right	longHold
2022-05-04	monkeyD	8	83	right	shortHold
2022-05-04	monkeyD	8	84	left	longHold
2022-05-04	monkeyD	8	85	left	shortHold
2022-05-04	monkeyD	8	86	right	longHold
2022-05-04	monkeyD	8	87	left	longHold
2022-05-04	monkeyD	8	88	left	shortHold
2022-05-04	monkeyD	8	89	right	longHold
2022-05-04	monkeyD	8	90	left	longHold
2022-05-04	monkeyD	8	91	left	shortHold
2022-05-04	monkeyD	8	92	left	shortHold
2022-05-04	monkeyD	8	93	right	longHold
2022-05-04	monkeyD	8	94	left	longHold
2022-05-04	monkeyD	8	95	left	shortHold
2022-05-04	monkeyD	8	96	right	longHold
2022-05-04	monkeyD	8	97	left	longHold
2022-05-04	monkeyD	8	98	left	shortHold
2022-05-04	monkeyD	8	99	left	shortHold
2022-05-04	monkeyD	8	100	left	shortHold
2022-05-04	monkeyD	8	101	left	shortHold
2022-05-04	monkeyD	8	102	left	shortHold
2022-05-04	monkeyD	8	103	left	shortHold
2022-05-04	monkeyD	8	104	left	shortHold
2022-05-04	monkeyD	8	105	left	shortHold
2022-05-04	monkeyD	8	106	left	shortHold
2022-05-04	monkeyD	8	107	left	shortHold
2022-05-04	monkeyD	8	108	right	longHold
2022-05-04	monkeyD	8	109	left	longHold
2022-05-04	monkeyD	8	110	right	longHold
2022-05-04	monkeyD	8	111	right	shortHold
2022-05-04	monkeyD	8	112	left	longHold
2022-05-04	monkeyD	8	113	left	shortHold
2022-05-04	monkeyD	8	114	left	shortHold
2022-05-04	monkeyD	8	115	left	shortHold
2022-05-04	monkeyD	8	116	right	longHold
2022-05-04	monkeyD	8	117	left	longHold
2022-05-04	monkeyD	8	118	left	shortHold
2022-05-04	monkeyD	8	119	right	longHold
2022-05-04	monkeyD	8	120	left	longHold
2022-05-04	monkeyD	8	121	right	longHold
2022-05-04	monkeyE	8	1	right	shortHold
2022-05-04	monkeyE	8	2	right	shortHold
2022-05-04	monkeyE	8	3	right	shortHold
2022-05-04	monkeyE	8	4	left	longHold
2022-05-04	monkeyE	8	5	left	shortHold
2022-05-04	monkeyE	8	6	right	longHold
2022-05-04	monkeyE	8	7	left	longHold
2022-05-04	monkeyE	8	8	left	shortHold
2022-05-04	monkeyE	8	9	left	shortHold
2022-05-04	monkeyE	8	10	left	shortHold
2022-05-04	monkeyE	8	11	right	longHold
2022-05-04	monkeyE	8	12	left	longHold
2022-05-04	monkeyE	8	13	left	shortHold
2022-05-04	monkeyE	8	14	right	longHold
2022-05-04	monkeyE	8	15	left	longHold
2022-05-04	monkeyE	8	16	left	shortHold
2022-05-04	monkeyE	8	17	left	shortHold
2022-05-04	monkeyE	8	18	right	longHold
2022-05-04	monkeyE	8	19	right	shortHold
2022-05-04	monkeyE	8	20	left	longHold
2022-05-04	monkeyE	8	21	right	longHold
2022-05-04	monkeyE	8	22	left	longHold
2022-05-04	monkeyE	8	23	left	shortHold
2022-05-04	monkeyE	8	24	right	longHold
2022-05-04	monkeyE	8	25	left	longHold
2022-05-04	monkeyE	8	26	left	shortHold
2022-05-04	monkeyE	8	27	left	shortHold
2022-05-04	monkeyE	8	28	left	shortHold
2022-05-04	monkeyE	8	29	left	shortHold
2022-05-04	monkeyE	8	30	right	longHold
2022-05-04	monkeyE	8	31	left	longHold
2022-05-04	monkeyE	8	32	left	shortHold
2022-05-04	monkeyE	8	33	right	longHold
2022-05-04	monkeyE	8	34	left	longHold
2022-05-04	monkeyE	8	35	left	shortHold
2022-05-04	monkeyE	8	36	right	longHold
2022-05-04	monkeyE	8	37	left	longHold
2022-05-04	monkeyE	8	38	left	shortHold
2022-05-04	monkeyE	8	39	right	longHold
2022-05-04	monkeyE	8	40	left	longHold
2022-05-04	monkeyE	8	41	right	longHold
2022-05-04	monkeyE	8	42	right	shortHold
2022-05-04	monkeyE	8	43	left	longHold
2022-05-04	monkeyE	8	44	left	shortHold
2022-05-04	monkeyE	8	45	right	longHold
2022-05-04	monkeyE	8	46	right	shortHold
2022-05-04	monkeyE	8	47	right	shortHold
2022-05-04	monkeyE	8	48	left	longHold
2022-05-04	monkeyE	8	49	right	longHold
2022-05-04	monkeyE	8	50	left	longHold
2022-05-04	monkeyE	8	51	left	shortHold
2022-05-04	monkeyE	8	52	left	shortHold
2022-05-04	monkeyE	8	53	right	longHold
2022-05-04	monkeyE	8	54	left	longHold
2022-05-04	monkeyE	8	55	left	shortHold
[truncated: 654 more rows]
